# Supplementary material for: Systematic analysis reveals novel insight into the molecular determinants of function, diversity and evolution of sweet taste receptors T1R2/T1R3 in primates
Source: Front Mol Biosci. 2023 Jan 25;10:1037966. doi: 10.3389/fmolb.2023.1037966 (PMC9905694; doi:10.3389/fmolb.2023.1037966)
Supplement: Supplementary file 4 [file DataSheet3.XLSX]

## Sheet: T1R3_MI_data
T1R3 MIvalue
Position 1	Residue	Positon 2	Residue	MIvalue
1	M	2	L	-1.37259
1	M	3	G	-1.87972
1	M	4	P	-3.25224
1	M	5	A	0.227413
1	M	6	V	0.890859
1	M	7	L	0.998814
1	M	8	G	0.966898
1	M	9	L	1.06597
1	M	10	S	0.32398
1	M	11	L	0.880021
1	M	12	W	-1.20131
1	M	13	A	0.357271
1	M	14	L	0.306319
1	M	15	L	0.906358
1	M	16	H	-1.27894
1	M	17	P	-0.595909
1	M	18	G	-1.12748
1	M	19	T	0.552295
1	M	20	G	1.09075
1	M	21	A	0.140514
1	M	22	P	1.16526
1	M	23	L	0.259388
1	M	24	C	0.832859
1	M	25	L	1.00078
1	M	26	S	0.702537
1	M	27	Q	-0.953467
1	M	28	Q	1.05502
1	M	29	L	1.04724
1	M	30	R	-2.17256
1	M	31	M	0.733746
1	M	32	K	-1.22697
1	M	33	G	1.06528
1	M	34	D	0.74978
1	M	35	Y	0.976065
1	M	36	V	0.29517
1	M	37	L	1.08565
1	M	38	G	0.905202
1	M	39	G	0.799593
1	M	40	L	1.18761
1	M	41	F	0.304904
1	M	42	P	0.873877
1	M	43	L	1.17702
1	M	44	G	0.985682
1	M	45	E	-0.840897
1	M	46	A	0.976205
1	M	47	E	-1.02059
1	M	48	E	0.085219
1	M	49	A	-0.016876
1	M	50	G	-2.67178
1	M	51	L	0.254844
1	M	52	R	-1.8879
1	M	53	S	-1.41674
1	M	54	R	0.79514
1	M	55	T	0.412756
1	M	56	R	-1.22812
1	M	57	P	0.807304
1	M	58	S	-0.481649
1	M	59	S	0.260788
1	M	60	P	-1.13082
1	M	61	V	0.879016
1	M	62	C	0.905611
1	M	63	T	0.065658
1	M	64	R	0.916215
1	M	65	F	0.941709
1	M	66	S	0.956257
1	M	67	S	-3.23004
1	M	68	N	-1.14521
1	M	69	G	0.845635
1	M	70	L	1.00144
1	M	71	L	1.12353
1	M	72	W	0.792918
1	M	73	A	0.592828
1	M	74	L	0.678707
1	M	75	A	-1.01954
1	M	76	M	-1.1368
1	M	77	K	0.290883
1	M	78	M	0.983468
1	M	79	A	1.15726
1	M	80	V	0.823999
1	M	81	E	0.641231
1	M	82	E	1.23733
1	M	83	I	1.09846
1	M	84	N	1.12762
1	M	85	N	0.929363
1	M	86	K	-2.51612
1	M	87	S	0.084303
1	M	88	D	-1.09242
1	M	89	L	0.674736
1	M	90	L	1.15048
1	M	91	P	0.852062
1	M	92	G	0.80419
1	M	93	L	0.961117
1	M	94	R	0.304178
1	M	95	L	0.677345
1	M	96	G	0.938757
1	M	97	Y	-0.728598
1	M	98	D	1.05729
1	M	99	L	0.746071
1	M	100	F	0.994944
1	M	101	D	1.04472
1	M	102	T	0.924937
1	M	103	C	1.11558
1	M	104	S	0.901056
1	M	105	E	1.15698
1	M	106	P	0.617158
1	M	107	V	-0.364063
1	M	108	V	0.929429
1	M	109	A	-1.18006
1	M	110	M	0.907475
1	M	111	K	1.11866
1	M	112	P	0.754092
1	M	113	S	0.73272
1	M	114	L	0.837973
1	M	115	M	1.08145
1	M	116	F	0.995293
1	M	117	L	0.90734
1	M	118	A	1.25948
1	M	119	K	-0.552407
1	M	120	A	-1.26679
1	M	121	G	-2.33591
1	M	122	S	1.05383
1	M	123	R	-2.59603
1	M	124	D	1.05633
1	M	125	I	0.988724
1	M	126	A	0.953114
1	M	127	A	1.05766
1	M	128	Y	1.08235
1	M	129	C	1.06133
1	M	130	N	-1.11993
1	M	131	Y	0.96691
1	M	132	T	0.943578
1	M	133	Q	-0.953529
1	M	134	Y	0.90621
1	M	135	Q	-1.33421
1	M	136	P	0.970203
1	M	137	R	0.746121
1	M	138	V	0.847379
1	M	139	L	1.06204
1	M	140	A	0.946936
1	M	141	V	0.790336
1	M	142	I	1.24428
1	M	143	G	0.941162
1	M	144	P	0.889257
1	M	145	H	0.850421
1	M	146	S	1.13888
1	M	147	S	0.759896
1	M	148	E	1.03571
1	M	149	L	0.913381
1	M	150	A	0.923051
1	M	151	M	-0.930315
1	M	152	V	0.839557
1	M	153	T	0.890881
1	M	154	G	1.08581
1	M	155	K	1.26185
1	M	156	F	0.7677
1	M	157	F	0.641337
1	M	158	S	-0.672598
1	M	159	F	0.987737
1	M	160	F	0.971839
1	M	161	L	0.730656
1	M	162	M	-0.378507
1	M	163	P	0.87619
1	M	164	Q	1.10379
1	M	165	V	1.09258
1	M	166	S	0.950841
1	M	167	Y	0.986737
1	M	168	G	0.894591
1	M	169	A	0.97217
1	M	170	S	0.921334
1	M	171	M	0.926988
1	M	172	E	-2.32166
1	M	173	L	-1.00978
1	M	174	L	1.0039
1	M	175	S	1.31993
1	M	176	A	-2.19451
1	M	177	R	1.22456
1	M	178	E	0.872611
1	M	179	T	0.994075
1	M	180	F	1.14358
1	M	181	P	0.985728
1	M	182	S	0.796297
1	M	183	F	0.889411
1	M	184	F	1.06513
1	M	185	R	1.10197
1	M	186	T	1.11668
1	M	187	V	1.03398
1	M	188	P	0.940233
1	M	189	S	0.760143
1	M	190	D	0.841884
1	M	191	R	1.17765
1	M	192	V	0.809567
1	M	193	Q	1.05621
1	M	194	L	1.03069
1	M	195	T	-0.185914
1	M	196	A	1.00542
1	M	197	A	-2.54262
1	M	198	A	-2.07977
1	M	199	E	0.989243
1	M	200	L	1.12809
1	M	201	L	1.1146
1	M	202	Q	0.979132
1	M	203	E	-0.372672
1	M	204	F	-1.16372
1	M	205	G	0.828592
1	M	206	W	0.97557
1	M	207	N	0.725678
1	M	208	W	1.23048
1	M	209	V	0.787888
1	M	210	A	0.878113
1	M	211	A	1.17768
1	M	212	L	1.05734
1	M	213	G	0.709327
1	M	214	S	0.803098
1	M	215	D	1.15455
1	M	216	D	0.974338
1	M	217	E	0.870638
1	M	218	Y	1.01385
1	M	219	G	0.797315
1	M	220	R	0.795388
1	M	221	Q	1.14364
1	M	222	G	1.03806
1	M	223	L	0.910809
1	M	224	S	0.984633
1	M	225	I	1.06916
1	M	226	F	0.769105
1	M	227	S	0.802436
1	M	228	A	-2.38937
1	M	229	L	1.05877
1	M	230	A	1.2395
1	M	231	A	-1.12756
1	M	232	A	0.560698
1	M	233	R	-0.995464
1	M	234	G	0.76886
1	M	235	I	1.00473
1	M	236	C	0.979167
1	M	237	I	0.794193
1	M	238	A	0.948013
1	M	239	H	1.20684
1	M	240	E	0.953802
1	M	241	G	0.835726
1	M	242	L	0.923766
1	M	243	V	0.892589
1	M	244	P	1.02359
1	M	245	L	0.758219
1	M	246	P	-0.368042
1	M	247	R	-1.2646
1	M	248	A	0.318128
1	M	249	D	-0.384113
1	M	250	D	-1.93709
1	M	251	S	-0.724839
1	M	252	R	-3.90725
1	M	253	L	-1.28748
1	M	254	G	0.520669
1	M	255	K	1.01931
1	M	256	V	0.997635
1	M	257	Q	1.083
1	M	258	D	-0.644572
1	M	259	V	-1.95334
1	M	260	L	0.888803
1	M	261	H	-1.08173
1	M	262	Q	1.05335
1	M	263	V	0.464992
1	M	264	N	0.868997
1	M	265	Q	0.81307
1	M	266	S	0.262725
1	M	267	S	-0.763247
1	M	268	V	-0.597507
1	M	269	Q	1.16626
1	M	270	V	1.10516
1	M	271	V	1.11787
1	M	272	L	-0.950833
1	M	273	L	1.04455
1	M	274	F	1.15888
1	M	275	A	0.858307
1	M	276	S	0.224359
1	M	277	V	-0.055186
1	M	278	H	-0.623208
1	M	279	A	0.945638
1	M	280	A	1.13931
1	M	281	H	-1.24479
1	M	282	A	-0.248648
1	M	283	L	-1.24876
1	M	284	F	0.970255
1	M	285	N	-1.6119
1	M	286	Y	0.127868
1	M	287	S	-0.366199
1	M	288	I	0.833017
1	M	289	S	-0.641297
1	M	290	S	-2.79822
1	M	291	R	-0.277317
1	M	292	L	0.814975
1	M	293	S	0.496314
1	M	294	P	-0.730712
1	M	295	K	0.957804
1	M	296	V	0.91887
1	M	297	W	1.02945
1	M	298	V	0.958158
1	M	299	A	0.73051
1	M	300	S	0.964616
1	M	301	E	0.804703
1	M	302	A	0.347336
1	M	303	W	0.953078
1	M	304	L	1.04112
1	M	305	T	0.812932
1	M	306	S	1.0578
1	M	307	D	-0.879857
1	M	308	L	-1.23041
1	M	309	V	1.03153
1	M	310	M	0.907314
1	M	311	G	-0.956196
1	M	312	L	0.990763
1	M	313	P	0.248643
1	M	314	G	1.06429
1	M	315	M	1.21813
1	M	316	A	0.607842
1	M	317	Q	-1.29513
1	M	318	M	0.692584
1	M	319	G	0.86259
1	M	320	T	1.00844
1	M	321	V	1.18805
1	M	322	L	1.04443
1	M	323	G	1.05834
1	M	324	F	0.943817
1	M	325	L	0.466585
1	M	326	Q	-0.43597
1	M	327	R	0.783312
1	M	328	G	0.312777
1	M	329	A	-1.04848
1	M	330	Q	-1.24309
1	M	331	L	1.03078
1	M	332	H	-1.98408
1	M	333	E	-0.165295
1	M	334	F	0.719643
1	M	335	P	0.099359
1	M	336	Q	-1.34694
1	M	337	Y	1.02492
1	M	338	V	1.09305
1	M	339	K	0.347912
1	M	340	T	0.659626
1	M	341	H	-1.16538
1	M	342	L	0.757746
1	M	343	A	0.352668
1	M	344	L	1.10724
1	M	345	A	0.970952
1	M	346	T	0.970306
1	M	347	D	0.246765
1	M	348	P	0.922923
1	M	349	A	0.668457
1	M	350	F	0.835243
1	M	351	C	1.12003
1	M	352	S	0.279408
1	M	353	A	-1.96514
1	M	354	L	0.946128
1	M	355	G	-1.05596
1	M	356	E	-1.45297
1	M	357	R	-1.41829
1	M	358	E	-1.00186
1	M	359	Q	-1.11854
1	M	360	G	-0.758115
1	M	361	L	0.914938
1	M	362	E	1.03539
1	M	363	E	1.2917
1	M	364	D	-2.09289
1	M	365	V	1.04452
1	M	366	V	0.990369
1	M	367	G	0.836339
1	M	368	Q	-2.7159
1	M	369	R	0.860775
1	M	370	C	0.991729
1	M	371	P	0.84369
1	M	372	Q	1.01761
1	M	373	C	0.743442
1	M	374	D	0.889126
1	M	375	C	-2.46709
1	M	376	I	-0.207033
1	M	377	T	0.233492
1	M	378	L	0.998558
1	M	379	Q	0.979024
1	M	380	N	1.25907
1	M	381	V	0.659032
1	M	382	S	0.400963
1	M	383	A	0.988439
1	M	384	G	-2.63989
1	M	385	L	1.35981
1	M	386	N	-2.89644
1	M	387	H	-1.28242
1	M	388	H	0.507019
1	M	389	Q	-1.17845
1	M	390	T	0.64125
1	M	391	F	1.17948
1	M	392	S	-1.16696
1	M	393	V	-1.21216
1	M	394	Y	0.936014
1	M	395	A	1.01815
1	M	396	A	0.922228
1	M	397	V	0.945499
1	M	398	Y	0.949175
1	M	399	S	0.572674
1	M	400	V	1.22782
1	M	401	A	0.924264
1	M	402	Q	0.937655
1	M	403	A	0.474799
1	M	404	L	0.900239
1	M	405	H	0.991041
1	M	406	N	0.839927
1	M	407	T	0.808619
1	M	408	L	1.11327
1	M	409	Q	-0.859905
1	M	410	C	1.05427
1	M	411	N	0.621529
1	M	412	A	-1.18457
1	M	413	S	0.82871
1	M	414	G	1.07295
1	M	415	C	0.761685
1	M	416	P	1.19694
1	M	417	A	-1.49755
1	M	418	Q	-0.602727
1	M	419	D	-0.237888
1	M	420	P	0.974003
1	M	421	V	0.917996
1	M	422	K	-1.10469
1	M	423	P	0.997427
1	M	424	W	1.19743
1	M	425	Q	0.553721
1	M	426	L	0.500046
1	M	427	L	1.13949
1	M	428	E	-1.01141
1	M	429	N	1.14924
1	M	430	M	1.06232
1	M	431	Y	1.07936
1	M	432	N	0.78658
1	M	433	L	-1.86851
1	M	434	T	-1.19052
1	M	435	F	0.793742
1	M	436	H	-0.775935
1	M	437	V	0.395217
1	M	438	G	-3.0474
1	M	439	G	0.487567
1	M	440	L	0.337473
1	M	441	P	-2.06246
1	M	442	L	1.25958
1	M	443	R	-0.947601
1	M	444	F	0.971009
1	M	445	D	-1.23533
1	M	446	S	-1.37647
1	M	447	S	-0.564545
1	M	448	G	1.35668
1	M	449	N	1.00088
1	M	450	V	1.1846
1	M	451	D	0.793706
1	M	452	M	-0.513276
1	M	453	E	0.856991
1	M	454	Y	-0.280176
1	M	455	D	1.16004
1	M	456	L	1.03312
1	M	457	K	1.05732
1	M	458	L	1.1415
1	M	459	W	0.908739
1	M	460	V	0.147593
1	M	461	W	0.874581
1	M	462	Q	-3.49215
1	M	463	G	-1.29992
1	M	464	S	-1.58576
1	M	465	V	-1.02814
1	M	466	P	0.62897
1	M	467	R	-1.70285
1	M	468	L	0.724375
1	M	469	H	-1.07727
1	M	470	D	-1.41409
1	M	471	V	1.09101
1	M	472	G	0.818169
1	M	473	R	-3.28769
1	M	474	F	0.813774
1	M	475	N	-1.1849
1	M	476	G	-1.03347
1	M	477	S	-1.11682
1	M	478	L	0.967195
1	M	479	R	-1.32865
1	M	480	T	-3.3082
1	M	481	E	-2.53446
1	M	482	R	-1.64497
1	M	483	L	-1.31787
1	M	484	K	0.299088
1	M	485	I	-1.0189
1	M	486	R	-1.0075
1	M	487	W	0.873062
1	M	488	H	0.788269
1	M	489	T	0.699902
1	M	490	S	-2.796
1	M	491	D	-2.37552
1	M	492	N	0.995094
1	M	493	Q	0.4776
1	M	494	K	-3.04062
1	M	495	P	0.748144
1	M	496	V	0.996506
1	M	497	S	0.74126
1	M	498	R	0.65122
1	M	499	C	1.28076
1	M	500	S	0.891534
1	M	501	R	0.630646
1	M	502	Q	1.0902
1	M	503	C	1.09672
1	M	504	Q	-1.04362
1	M	505	E	1.0264
1	M	506	G	0.737848
1	M	507	Q	0.881393
1	M	508	V	0.83358
1	M	509	R	1.19947
1	M	510	R	0.84808
1	M	511	V	1.1129
1	M	512	K	1.13542
1	M	513	G	0.786612
1	M	514	F	0.989138
1	M	515	H	0.846417
1	M	516	S	0.934408
1	M	517	C	0.707777
1	M	518	C	0.767755
1	M	519	Y	1.01387
1	M	520	D	0.988919
1	M	521	C	1.17977
1	M	522	V	0.909614
1	M	523	D	1.06204
1	M	524	C	0.934938
1	M	525	E	-0.949817
1	M	526	A	0.954674
1	M	527	G	0.827947
1	M	528	S	1.02789
1	M	529	Y	1.0706
1	M	530	R	-1.05631
1	M	531	Q	-2.66862
1	M	532	N	-1.23063
1	M	533	P	-1.27762
1	M	534	D	1.05629
1	M	535	D	0.918666
1	M	536	I	-1.67414
1	M	537	A	-1.69228
1	M	538	C	1.00921
1	M	539	T	1.005
1	M	540	F	-2.74838
1	M	541	C	0.835042
1	M	542	G	-1.88331
1	M	543	Q	-1.42421
1	M	544	D	0.390443
1	M	545	E	-1.16235
1	M	546	W	0.836577
1	M	547	S	1.02844
1	M	548	P	1.25882
1	M	549	E	-0.370477
1	M	550	R	1.05989
1	M	551	S	0.992082
1	M	552	T	0.841266
1	M	553	R	0.88499
1	M	554	C	1.34436
1	M	555	F	0.99706
1	M	556	R	-0.918956
1	M	557	R	0.87577
1	M	558	R	-0.475572
1	M	559	S	-3.95786
1	M	560	R	0.142136
1	M	561	F	0.776757
1	M	562	L	0.675411
1	M	563	A	-1.10343
1	M	564	W	0.770653
1	M	565	G	0.968043
1	M	566	E	-0.617346
1	M	567	P	0.983127
1	M	568	A	0.552239
1	M	569	V	0.776437
1	M	570	L	1.00525
1	M	571	L	0.358949
1	M	572	L	0.916743
1	M	573	L	0.793988
1	M	574	L	1.19426
1	M	575	L	1.20892
1	M	576	L	0.035053
1	M	577	S	-1.18144
1	M	578	L	0.707981
1	M	579	A	-1.26788
1	M	580	L	1.02945
1	M	581	G	0.972982
1	M	582	L	0.977881
1	M	583	V	0.971825
1	M	584	L	1.0818
1	M	585	A	0.830687
1	M	586	A	0.258578
1	M	587	L	1.08028
1	M	588	G	0.702961
1	M	589	L	1.20947
1	M	590	F	1.50488
1	M	591	V	-0.469788
1	M	592	H	-0.575092
1	M	593	H	0.962779
1	M	594	R	-1.16781
1	M	595	D	0.892319
1	M	596	S	0.979618
1	M	597	P	1.03431
1	M	598	L	0.917724
1	M	599	V	0.920019
1	M	600	Q	0.899798
1	M	601	A	0.898332
1	M	602	S	1.09567
1	M	603	G	0.880896
1	M	604	G	0.975687
1	M	605	P	-3.08527
1	M	606	L	0.705641
1	M	607	A	0.991318
1	M	608	C	0.842799
1	M	609	F	0.869399
1	M	610	G	1.01679
1	M	611	L	1.15816
1	M	612	V	-1.17411
1	M	613	C	0.838452
1	M	614	L	0.687418
1	M	615	G	1.04789
1	M	616	L	1.07279
1	M	617	V	0.937314
1	M	618	C	1.05041
1	M	619	L	-0.421926
1	M	620	S	-0.348426
1	M	621	V	-1.25642
1	M	622	L	0.775918
1	M	623	L	1.2796
1	M	624	F	1.15162
1	M	625	P	0.770774
1	M	626	G	1.0915
1	M	627	Q	-0.682944
1	M	628	P	0.974385
1	M	629	S	0.927757
1	M	630	P	1.06385
1	M	631	A	0.428365
1	M	632	R	-1.27478
1	M	633	C	1.15945
1	M	634	L	1.06815
1	M	635	A	0.666203
1	M	636	Q	0.822581
1	M	637	Q	0.952819
1	M	638	P	0.929846
1	M	639	L	-0.639986
1	M	640	S	0.432909
1	M	641	H	0.626799
1	M	642	L	0.953307
1	M	643	P	0.891072
1	M	644	L	0.847537
1	M	645	T	0.915588
1	M	646	G	1.07204
1	M	647	C	0.967975
1	M	648	L	0.723697
1	M	649	S	0.756828
1	M	650	T	0.954547
1	M	651	L	0.079817
1	M	652	F	-1.34552
1	M	653	L	0.873486
1	M	654	Q	1.0786
1	M	655	A	0.988245
1	M	656	A	0.971373
1	M	657	E	0.178554
1	M	658	I	-1.1822
1	M	659	F	1.11997
1	M	660	V	0.725049
1	M	661	E	0.924801
1	M	662	S	1.0965
1	M	663	E	0.860765
1	M	664	L	0.848584
1	M	665	P	1.13791
1	M	666	L	-2.77868
1	M	667	S	0.99708
1	M	668	W	1.09893
1	M	669	A	0.942953
1	M	670	D	0.060888
1	M	671	R	-1.26713
1	M	672	L	0.580689
1	M	673	S	-2.58093
1	M	674	G	0.847704
1	M	675	C	-0.984325
1	M	676	L	0.872602
1	M	677	R	-1.29337
1	M	678	G	1.17613
1	M	679	P	0.779562
1	M	680	W	-0.138661
1	M	681	A	0.779491
1	M	682	W	0.90467
1	M	683	L	0.857463
1	M	684	V	-1.19644
1	M	685	V	0.762375
1	M	686	L	1.04197
1	M	687	L	0.92876
1	M	688	A	0.318991
1	M	689	M	-0.943765
1	M	690	L	0.939186
1	M	691	V	0.652233
1	M	692	E	0.826155
1	M	693	V	0.726612
1	M	694	A	0.923197
1	M	695	L	0.965071
1	M	696	C	0.955235
1	M	697	T	-0.229145
1	M	698	W	0.758529
1	M	699	Y	1.02087
1	M	700	L	0.844158
1	M	701	V	-2.87754
1	M	702	A	0.824823
1	M	703	F	0.853038
1	M	704	P	0.760282
1	M	705	P	1.0352
1	M	706	E	0.168225
1	M	707	V	0.720151
1	M	708	V	0.969208
1	M	709	T	0.940355
1	M	710	D	1.0514
1	M	711	W	1.1052
1	M	712	H	-1.37264
1	M	713	M	-1.97284
1	M	714	L	0.921108
1	M	715	P	0.919412
1	M	716	T	0.32982
1	M	717	E	0.789307
1	M	718	A	0.605897
1	M	719	L	0.800072
1	M	720	V	0.955084
1	M	721	H	0.787157
1	M	722	C	1.05434
1	M	723	R	0.475689
1	M	724	T	-1.62327
1	M	725	R	-0.975021
1	M	726	S	0.815768
1	M	727	W	1.19979
1	M	728	V	0.99248
1	M	729	S	0.256165
1	M	730	F	-0.998922
1	M	731	G	1.03493
1	M	732	L	0.93082
1	M	733	A	-0.317338
1	M	734	H	1.43557
1	M	735	A	0.238279
1	M	736	T	0.129246
1	M	737	N	1.09293
1	M	738	A	1.03792
1	M	739	T	-1.79745
1	M	740	L	0.556831
1	M	741	A	0.991456
1	M	742	F	-1.11122
1	M	743	L	0.82095
1	M	744	C	0.537325
1	M	745	F	0.722579
1	M	746	L	0.679419
1	M	747	G	1.23686
1	M	748	T	0.796306
1	M	749	F	1.06112
1	M	750	L	1.18127
1	M	751	V	0.802851
1	M	752	R	0.761749
1	M	753	S	0.970046
1	M	754	Q	-0.51679
1	M	755	P	1.07523
1	M	756	G	-0.970903
1	M	757	C	0.964519
1	M	758	Y	0.948584
1	M	759	N	-1.02159
1	M	760	R	0.266656
1	M	761	A	0.946757
1	M	762	R	1.01333
1	M	763	G	1.02671
1	M	764	L	-1.01034
1	M	765	T	1.15919
1	M	766	F	0.953624
1	M	767	A	1.03255
1	M	768	M	-0.542358
1	M	769	L	1.02424
1	M	770	A	0.876423
1	M	771	Y	0.908151
1	M	772	F	-1.17162
1	M	773	I	1.10611
1	M	774	T	-0.044278
1	M	775	W	0.845463
1	M	776	V	0.914599
1	M	777	S	1.05425
1	M	778	F	0.893521
1	M	779	V	0.982701
1	M	780	P	0.717608
1	M	781	L	1.19333
1	M	782	L	0.795511
1	M	783	A	0.841277
1	M	784	N	0.998471
1	M	785	V	1.02239
1	M	786	Q	0.212581
1	M	787	V	0.767903
1	M	788	V	-2.1609
1	M	789	L	-1.15849
1	M	790	R	-1.06745
1	M	791	P	0.989385
1	M	792	A	1.30055
1	M	793	V	-0.251105
1	M	794	Q	0.555027
1	M	795	M	0.844893
1	M	796	G	0.990363
1	M	797	A	1.21096
1	M	798	L	-0.988709
1	M	799	L	0.899824
1	M	800	L	1.17321
1	M	801	C	0.0471
1	M	802	V	-3.24094
1	M	803	L	0.916878
1	M	804	G	0.830814
1	M	805	I	1.31665
1	M	806	L	1.00468
1	M	807	A	0.472356
1	M	808	A	0.997041
1	M	809	F	-0.467982
1	M	810	H	1.10612
1	M	811	L	0.9518
1	M	812	P	1.08821
1	M	813	R	-1.21174
1	M	814	C	1.19845
1	M	815	Y	1.14501
1	M	816	L	0.879873
1	M	817	L	0.909189
1	M	818	M	-3.10443
1	M	819	R	-1.75937
1	M	820	Q	0.882583
1	M	821	P	1.17876
1	M	822	G	-0.898866
1	M	823	L	0.964455
1	M	824	N	1.16899
1	M	825	T	1.08531
1	M	826	P	0.884687
1	M	827	E	0.832923
1	M	828	F	1.07928
1	M	829	F	1.30837
1	M	830	L	0.885781
1	M	831	G	0.901055
1	M	832	G	-0.739505
1	M	833	G	-1.43579
1	M	834	P	-1.08879
1	M	835	G	-1.00348
1	M	836	D	-1.52599
1	M	837	A	-0.993965
1	M	838	Q	-3.74345
1	M	839	G	-0.822733
1	M	840	Q	-1.21805
1	M	841	N	-2.59283
1	M	842	D	-2.64999
1	M	843	G	-0.229912
1	M	844	N	-2.91239
1	M	845	T	-1.90929
1	M	846	G	-1.049
1	M	847	N	-3.11407
1	M	848	Q	-1.29292
1	M	849	G	0.363799
1	M	850	K	1.11672
1	M	851	H	-2.12572
1	M	852	E	0.057221
2	L	3	G	5.0396
2	L	4	P	9.01499
2	L	5	A	-2.03836
2	L	6	V	-1.23654
2	L	7	L	-1.50365
2	L	8	G	-1.30321
2	L	9	L	-1.53677
2	L	10	S	2.13175
2	L	11	L	-1.31843
2	L	12	W	9.27266
2	L	13	A	-2.24734
2	L	14	L	0.486622
2	L	15	L	-1.29655
2	L	16	H	9.909
2	L	17	P	-0.792017
2	L	18	G	-1.37589
2	L	19	T	0.509057
2	L	20	G	-1.35565
2	L	21	A	1.35897
2	L	22	P	-1.13931
2	L	23	L	-2.40954
2	L	24	C	-1.32761
2	L	25	L	-1.36108
2	L	26	S	-1.25894
2	L	27	Q	0.430184
2	L	28	Q	-1.51574
2	L	29	L	-1.47672
2	L	30	R	4.17801
2	L	31	M	-1.22377
2	L	32	K	9.40605
2	L	33	G	-1.61505
2	L	34	D	-1.48167
2	L	35	Y	-1.30038
2	L	36	V	-1.67739
2	L	37	L	-1.45133
2	L	38	G	-1.32852
2	L	39	G	-1.43272
2	L	40	L	-1.2904
2	L	41	F	1.43155
2	L	42	P	-1.48509
2	L	43	L	-1.18278
2	L	44	G	-1.30623
2	L	45	E	9.91114
2	L	46	A	-1.25001
2	L	47	E	-1.28383
2	L	48	E	1.62652
2	L	49	A	3.03255
2	L	50	G	7.63606
2	L	51	L	-2.94742
2	L	52	R	-1.80828
2	L	53	S	7.87374
2	L	54	R	-1.59343
2	L	55	T	1.35539
2	L	56	R	11.2034
2	L	57	P	-1.30828
2	L	58	S	4.36867
2	L	59	S	1.34458
2	L	60	P	-1.24789
2	L	61	V	-1.26784
2	L	62	C	-1.54517
2	L	63	T	1.47394
2	L	64	R	-1.53804
2	L	65	F	-1.33825
2	L	66	S	-1.36898
2	L	67	S	8.27828
2	L	68	N	8.36421
2	L	69	G	-1.46663
2	L	70	L	-1.25713
2	L	71	L	-1.31912
2	L	72	W	-1.21763
2	L	73	A	-1.23659
2	L	74	L	-1.19349
2	L	75	A	7.61803
2	L	76	M	8.34525
2	L	77	K	1.54669
2	L	78	M	-1.66889
2	L	79	A	-1.26506
2	L	80	V	-1.26919
2	L	81	E	-1.40419
2	L	82	E	-1.35184
2	L	83	I	-1.35369
2	L	84	N	-1.24277
2	L	85	N	-1.40377
2	L	86	K	5.5251
2	L	87	S	-2.25802
2	L	88	D	9.00715
2	L	89	L	-1.38404
2	L	90	L	-1.19752
2	L	91	P	-1.43937
2	L	92	G	-1.45909
2	L	93	L	-1.15621
2	L	94	R	1.37943
2	L	95	L	-1.34255
2	L	96	G	-1.44026
2	L	97	Y	-2.50105
2	L	98	D	-1.57769
2	L	99	L	3.21586
2	L	100	F	-1.33716
2	L	101	D	-1.35122
2	L	102	T	-1.18483
2	L	103	C	-1.2397
2	L	104	S	-1.44973
2	L	105	E	-1.21917
2	L	106	P	-2.41128
2	L	107	V	0.249342
2	L	108	V	-1.31455
2	L	109	A	-1.30153
2	L	110	M	-1.5694
2	L	111	K	-1.29236
2	L	112	P	-1.24279
2	L	113	S	-1.21882
2	L	114	L	-1.25064
2	L	115	M	-1.60176
2	L	116	F	-1.42239
2	L	117	L	-1.33184
2	L	118	A	-1.50664
2	L	119	K	3.23187
2	L	120	A	6.98021
2	L	121	G	2.84902
2	L	122	S	-1.3773
2	L	123	R	4.05539
2	L	124	D	-1.63383
2	L	125	I	-1.54799
2	L	126	A	-1.16146
2	L	127	A	-1.30402
2	L	128	Y	-1.36454
2	L	129	C	-1.33003
2	L	130	N	9.93853
2	L	131	Y	-1.20847
2	L	132	T	-1.04667
2	L	133	Q	7.8172
2	L	134	Y	-1.4274
2	L	135	Q	8.93581
2	L	136	P	-1.53854
2	L	137	R	-1.49212
2	L	138	V	-1.11383
2	L	139	L	-1.51929
2	L	140	A	-1.3756
2	L	141	V	-1.20861
2	L	142	I	-1.32709
2	L	143	G	-1.16715
2	L	144	P	-1.36114
2	L	145	H	-1.25663
2	L	146	S	-1.44568
2	L	147	S	-1.31151
2	L	148	E	-1.31681
2	L	149	L	-1.22992
2	L	150	A	-1.61348
2	L	151	M	-2.01417
2	L	152	V	-1.33458
2	L	153	T	-1.27166
2	L	154	G	-1.51744
2	L	155	K	-1.33864
2	L	156	F	-1.35671
2	L	157	F	-1.47743
2	L	158	S	-0.881731
2	L	159	F	-1.1646
2	L	160	F	-1.52397
2	L	161	L	-1.38338
2	L	162	M	4.62613
2	L	163	P	-1.40955
2	L	164	Q	-1.25444
2	L	165	V	-1.13699
2	L	166	S	-1.16174
2	L	167	Y	-1.42358
2	L	168	G	-1.25897
2	L	169	A	-1.27011
2	L	170	S	-2.37569
2	L	171	M	-1.40182
2	L	172	E	3.78274
2	L	173	L	7.92934
2	L	174	L	-1.41092
2	L	175	S	-1.60234
2	L	176	A	4.30715
2	L	177	R	-1.50115
2	L	178	E	-1.45749
2	L	179	T	-1.19941
2	L	180	F	-1.18738
2	L	181	P	-1.15325
2	L	182	S	-1.3461
2	L	183	F	-1.37948
2	L	184	F	-1.28084
2	L	185	R	-1.43229
2	L	186	T	-1.25953
2	L	187	V	-1.3761
2	L	188	P	-1.27441
2	L	189	S	-1.43747
2	L	190	D	-1.44217
2	L	191	R	-1.53635
2	L	192	V	-1.38934
2	L	193	Q	-1.40201
2	L	194	L	-1.4259
2	L	195	T	-1.49259
2	L	196	A	-1.4973
2	L	197	A	7.6815
2	L	198	A	4.3206
2	L	199	E	-1.67161
2	L	200	L	-1.51145
2	L	201	L	-1.32213
2	L	202	Q	-1.43496
2	L	203	E	-1.45425
2	L	204	F	-1.32683
2	L	205	G	-1.34894
2	L	206	W	-1.19332
2	L	207	N	-1.35823
2	L	208	W	-1.39293
2	L	209	V	-1.46632
2	L	210	A	-1.56192
2	L	211	A	-1.29197
2	L	212	L	-1.38295
2	L	213	G	-1.40735
2	L	214	S	-1.36351
2	L	215	D	-1.19678
2	L	216	D	-1.4645
2	L	217	E	-1.49715
2	L	218	Y	-1.58998
2	L	219	G	-1.391
2	L	220	R	-1.28911
2	L	221	Q	-1.20939
2	L	222	G	-1.27509
2	L	223	L	-1.38908
2	L	224	S	-1.343
2	L	225	I	-1.92511
2	L	226	F	-1.35896
2	L	227	S	-1.18199
2	L	228	A	4.82173
2	L	229	L	-1.38816
2	L	230	A	-1.22429
2	L	231	A	9.62732
2	L	232	A	-2.21763
2	L	233	R	8.7028
2	L	234	G	-1.50041
2	L	235	I	-1.21118
2	L	236	C	-1.04261
2	L	237	I	-1.47992
2	L	238	A	-1.5753
2	L	239	H	-1.39711
2	L	240	E	-1.51114
2	L	241	G	-1.3826
2	L	242	L	-1.51292
2	L	243	V	-1.40942
2	L	244	P	-1.35133
2	L	245	L	-1.28456
2	L	246	P	4.24876
2	L	247	R	9.34254
2	L	248	A	1.50598
2	L	249	D	-1.70928
2	L	250	D	4.12618
2	L	251	S	-0.458013
2	L	252	R	3.86207
2	L	253	L	-1.32261
2	L	254	G	1.88228
2	L	255	K	-1.38222
2	L	256	V	-1.26855
2	L	257	Q	-1.34716
2	L	258	D	-0.591152
2	L	259	V	1.08938
2	L	260	L	-1.22808
2	L	261	H	-1.29129
2	L	262	Q	-1.38731
2	L	263	V	-2.38202
2	L	264	N	-1.323
2	L	265	Q	-1.24283
2	L	266	S	-2.30161
2	L	267	S	1.0397
2	L	268	V	-0.603959
2	L	269	Q	-1.17144
2	L	270	V	-1.38566
2	L	271	V	-1.30266
2	L	272	L	9.64008
2	L	273	L	-1.41323
2	L	274	F	-1.41192
2	L	275	A	-1.4394
2	L	276	S	1.55021
2	L	277	V	-2.06999
2	L	278	H	-0.748884
2	L	279	A	-1.28085
2	L	280	A	-1.37197
2	L	281	H	9.84817
2	L	282	A	0.306224
2	L	283	L	-1.3824
2	L	284	F	-1.3918
2	L	285	N	1.79916
2	L	286	Y	-2.63811
2	L	287	S	0.593836
2	L	288	I	-1.28667
2	L	289	S	3.9194
2	L	290	S	8.02025
2	L	291	R	-1.37755
2	L	292	L	-1.42872
2	L	293	S	-2.40857
2	L	294	P	-2.54019
2	L	295	K	-1.20423
2	L	296	V	-1.53686
2	L	297	W	-1.23102
2	L	298	V	-1.50028
2	L	299	A	-1.37557
2	L	300	S	-1.54767
2	L	301	E	-1.2894
2	L	302	A	1.5069
2	L	303	W	-1.30865
2	L	304	L	-1.36457
2	L	305	T	-1.37038
2	L	306	S	-1.44652
2	L	307	D	8.77068
2	L	308	L	8.33329
2	L	309	V	-1.46829
2	L	310	M	-1.40741
2	L	311	G	7.04799
2	L	312	L	-1.33819
2	L	313	P	1.49507
2	L	314	G	-1.33862
2	L	315	M	-1.42717
2	L	316	A	3.18105
2	L	317	Q	-1.36577
2	L	318	M	-2.31594
2	L	319	G	-1.14825
2	L	320	T	-1.38402
2	L	321	V	-1.42259
2	L	322	L	-1.40572
2	L	323	G	-1.54993
2	L	324	F	-1.33461
2	L	325	L	1.63955
2	L	326	Q	4.46735
2	L	327	R	-1.9303
2	L	328	G	1.25194
2	L	329	A	8.46337
2	L	330	Q	6.10474
2	L	331	L	-1.12799
2	L	332	H	4.21543
2	L	333	E	-1.94886
2	L	334	F	-1.44781
2	L	335	P	0.349575
2	L	336	Q	7.96943
2	L	337	Y	-1.29844
2	L	338	V	-1.23027
2	L	339	K	1.16382
2	L	340	T	-1.59621
2	L	341	H	0.328532
2	L	342	L	-1.62954
2	L	343	A	1.45846
2	L	344	L	-1.5961
2	L	345	A	-1.44207
2	L	346	T	-1.62278
2	L	347	D	1.65512
2	L	348	P	-1.52786
2	L	349	A	-2.37169
2	L	350	F	-1.35783
2	L	351	C	-1.20334
2	L	352	S	-3.22436
2	L	353	A	1.22866
2	L	354	L	-1.36927
2	L	355	G	8.22512
2	L	356	E	5.65757
2	L	357	R	6.96351
2	L	358	E	8.62057
2	L	359	Q	8.49538
2	L	360	G	2.94609
2	L	361	L	-1.39388
2	L	362	E	-1.40905
2	L	363	E	-1.41378
2	L	364	D	3.60543
2	L	365	V	-1.23111
2	L	366	V	-1.30276
2	L	367	G	-1.19507
2	L	368	Q	0.894921
2	L	369	R	-1.56622
2	L	370	C	-1.36515
2	L	371	P	-1.30871
2	L	372	Q	-1.3392
2	L	373	C	-1.49322
2	L	374	D	-1.5751
2	L	375	C	4.05711
2	L	376	I	0.185822
2	L	377	T	1.72324
2	L	378	L	-1.36595
2	L	379	Q	-1.49073
2	L	380	N	-1.41241
2	L	381	V	-1.84807
2	L	382	S	-2.28761
2	L	383	A	-1.93858
2	L	384	G	8.6758
2	L	385	L	-1.48518
2	L	386	N	8.25115
2	L	387	H	7.95157
2	L	388	H	1.38733
2	L	389	Q	7.28178
2	L	390	T	1.0102
2	L	391	F	-1.30518
2	L	392	S	8.62822
2	L	393	V	8.72851
2	L	394	Y	-1.44019
2	L	395	A	-1.29482
2	L	396	A	-1.45469
2	L	397	V	-1.19837
2	L	398	Y	-1.34602
2	L	399	S	-1.87699
2	L	400	V	-1.36176
2	L	401	A	-1.26905
2	L	402	Q	-1.34043
2	L	403	A	1.94238
2	L	404	L	-1.35649
2	L	405	H	-1.37058
2	L	406	N	-1.53081
2	L	407	T	-2.17107
2	L	408	L	-1.38752
2	L	409	Q	-1.85903
2	L	410	C	-1.23682
2	L	411	N	-2.27153
2	L	412	A	8.95878
2	L	413	S	-1.2706
2	L	414	G	-1.51638
2	L	415	C	-1.35714
2	L	416	P	-1.32949
2	L	417	A	-0.546862
2	L	418	Q	5.45832
2	L	419	D	4.86654
2	L	420	P	-1.30007
2	L	421	V	-1.45164
2	L	422	K	7.71572
2	L	423	P	-1.40741
2	L	424	W	-1.3514
2	L	425	Q	1.83764
2	L	426	L	-2.51022
2	L	427	L	-1.43415
2	L	428	E	-2.18652
2	L	429	N	-1.5762
2	L	430	M	-1.20666
2	L	431	Y	-1.32021
2	L	432	N	-1.53273
2	L	433	L	4.19825
2	L	434	T	9.10634
2	L	435	F	-1.4746
2	L	436	H	4.85769
2	L	437	V	1.85713
2	L	438	G	8.16072
2	L	439	G	1.42999
2	L	440	L	-2.32099
2	L	441	P	2.96434
2	L	442	L	-1.83461
2	L	443	R	8.72494
2	L	444	F	-1.37804
2	L	445	D	1.50435
2	L	446	S	7.32463
2	L	447	S	-0.936043
2	L	448	G	-1.42889
2	L	449	N	-1.26676
2	L	450	V	-1.48076
2	L	451	D	-1.55501
2	L	452	M	-3.1659
2	L	453	E	-1.21879
2	L	454	Y	4.62303
2	L	455	D	-1.21482
2	L	456	L	-1.28759
2	L	457	K	-1.19203
2	L	458	L	-1.18812
2	L	459	W	-1.47441
2	L	460	V	1.69766
2	L	461	W	-1.22958
2	L	462	Q	7.45782
2	L	463	G	9.21457
2	L	464	S	2.30103
2	L	465	V	8.78954
2	L	466	P	-1.52201
2	L	467	R	2.77263
2	L	468	L	-1.34309
2	L	469	H	8.96162
2	L	470	D	6.80708
2	L	471	V	-1.60442
2	L	472	G	-1.5714
2	L	473	R	7.58724
2	L	474	F	-1.17021
2	L	475	N	9.2253
2	L	476	G	9.31577
2	L	477	S	7.77884
2	L	478	L	-1.35033
2	L	479	R	6.83629
2	L	480	T	3.44556
2	L	481	E	5.57963
2	L	482	R	0.147567
2	L	483	L	7.35984
2	L	484	K	1.4518
2	L	485	I	-1.00043
2	L	486	R	8.3831
2	L	487	W	-1.23993
2	L	488	H	-1.44255
2	L	489	T	-1.49395
2	L	490	S	5.79805
2	L	491	D	4.83093
2	L	492	N	-1.42524
2	L	493	Q	1.63955
2	L	494	K	6.90865
2	L	495	P	-1.3941
2	L	496	V	-1.34435
2	L	497	S	-1.30099
2	L	498	R	-2.37499
2	L	499	C	-1.42651
2	L	500	S	-1.37563
2	L	501	R	-2.48065
2	L	502	Q	-1.56933
2	L	503	C	-1.45215
2	L	504	Q	8.13453
2	L	505	E	-1.40533
2	L	506	G	-1.23213
2	L	507	Q	-1.14766
2	L	508	V	-1.57348
2	L	509	R	-1.22469
2	L	510	R	-1.34441
2	L	511	V	-1.55303
2	L	512	K	-1.21381
2	L	513	G	-1.43311
2	L	514	F	-1.20141
2	L	515	H	-1.44375
2	L	516	S	-1.17321
2	L	517	C	-1.26012
2	L	518	C	-1.23629
2	L	519	Y	-1.2078
2	L	520	D	-1.24312
2	L	521	C	-1.39981
2	L	522	V	-1.46902
2	L	523	D	-1.36982
2	L	524	C	-1.36007
2	L	525	E	0.817079
2	L	526	A	-1.27205
2	L	527	G	-1.36341
2	L	528	S	-1.44625
2	L	529	Y	-1.66626
2	L	530	R	8.79483
2	L	531	Q	-0.102832
2	L	532	N	0.868378
2	L	533	P	9.98692
2	L	534	D	-1.3518
2	L	535	D	-1.39023
2	L	536	I	-0.631551
2	L	537	A	5.30746
2	L	538	C	-1.20816
2	L	539	T	-1.79786
2	L	540	F	5.91863
2	L	541	C	-1.19257
2	L	542	G	4.46971
2	L	543	Q	1.08964
2	L	544	D	-2.72932
2	L	545	E	-1.53818
2	L	546	W	-1.43011
2	L	547	S	-1.42673
2	L	548	P	-1.27641
2	L	549	E	0.390162
2	L	550	R	-1.4638
2	L	551	S	-1.55876
2	L	552	T	-1.34687
2	L	553	R	-1.5381
2	L	554	C	-1.55853
2	L	555	F	-1.36205
2	L	556	R	3.27279
2	L	557	R	-1.32993
2	L	558	R	4.37781
2	L	559	S	3.2683
2	L	560	R	1.43773
2	L	561	F	-1.28072
2	L	562	L	-1.38273
2	L	563	A	-1.46003
2	L	564	W	-1.29188
2	L	565	G	-1.87628
2	L	566	E	5.00251
2	L	567	P	-1.3104
2	L	568	A	-1.42222
2	L	569	V	-1.37598
2	L	570	L	-1.53328
2	L	571	L	1.56504
2	L	572	L	-1.14476
2	L	573	L	-1.3559
2	L	574	L	-1.43482
2	L	575	L	-1.41214
2	L	576	L	-2.62993
2	L	577	S	0.329878
2	L	578	L	-1.41123
2	L	579	A	8.56166
2	L	580	L	-1.40541
2	L	581	G	-1.33084
2	L	582	L	-1.2498
2	L	583	V	-1.43971
2	L	584	L	-1.35974
2	L	585	A	-1.56372
2	L	586	A	-2.1001
2	L	587	L	-1.37716
2	L	588	G	-1.09412
2	L	589	L	-1.3721
2	L	590	F	-1.18532
2	L	591	V	4.0523
2	L	592	H	2.58485
2	L	593	H	-1.13859
2	L	594	R	7.65092
2	L	595	D	-1.2576
2	L	596	S	-1.32488
2	L	597	P	-1.06253
2	L	598	L	-1.28929
2	L	599	V	-1.34745
2	L	600	Q	-1.81038
2	L	601	A	-1.43021
2	L	602	S	-1.24358
2	L	603	G	-1.14145
2	L	604	G	-1.29166
2	L	605	P	6.93153
2	L	606	L	-1.32533
2	L	607	A	-1.27676
2	L	608	C	-1.46453
2	L	609	F	-1.39921
2	L	610	G	-1.50152
2	L	611	L	-1.37167
2	L	612	V	9.26379
2	L	613	C	-1.48077
2	L	614	L	-1.33425
2	L	615	G	-1.43795
2	L	616	L	-1.14371
2	L	617	V	-1.22944
2	L	618	C	-1.37772
2	L	619	L	-2.25244
2	L	620	S	4.98767
2	L	621	V	8.22454
2	L	622	L	-1.48749
2	L	623	L	-1.42455
2	L	624	F	-1.55248
2	L	625	P	-1.21821
2	L	626	G	-1.40839
2	L	627	Q	6.06757
2	L	628	P	-1.28138
2	L	629	S	-1.69978
2	L	630	P	-2.08203
2	L	631	A	1.28252
2	L	632	R	8.28147
2	L	633	C	-1.45435
2	L	634	L	-1.39841
2	L	635	A	2.94784
2	L	636	Q	-1.47333
2	L	637	Q	-1.27903
2	L	638	P	-1.38776
2	L	639	L	-2.12937
2	L	640	S	1.87582
2	L	641	H	-1.7944
2	L	642	L	-1.3872
2	L	643	P	-1.32056
2	L	644	L	-1.15677
2	L	645	T	-1.34078
2	L	646	G	-1.30161
2	L	647	C	-1.32226
2	L	648	L	-1.23401
2	L	649	S	-1.35485
2	L	650	T	-1.38126
2	L	651	L	-2.34665
2	L	652	F	-0.029933
2	L	653	L	-1.30346
2	L	654	Q	-1.59829
2	L	655	A	-1.25807
2	L	656	A	-1.44288
2	L	657	E	1.33042
2	L	658	I	-0.147821
2	L	659	F	-1.43329
2	L	660	V	-2.04758
2	L	661	E	-1.19624
2	L	662	S	-1.41453
2	L	663	E	-1.245
2	L	664	L	-1.47039
2	L	665	P	-1.28192
2	L	666	L	6.13239
2	L	667	S	-1.41912
2	L	668	W	-1.42641
2	L	669	A	-1.30389
2	L	670	D	1.51994
2	L	671	R	6.961
2	L	672	L	-1.70363
2	L	673	S	5.14234
2	L	674	G	-1.31624
2	L	675	C	8.33427
2	L	676	L	-1.39905
2	L	677	R	10.7563
2	L	678	G	-1.23648
2	L	679	P	-2.04681
2	L	680	W	-3.30288
2	L	681	A	-1.28966
2	L	682	W	-1.51691
2	L	683	L	-1.2888
2	L	684	V	2.96582
2	L	685	V	-1.16316
2	L	686	L	-1.21208
2	L	687	L	-1.60121
2	L	688	A	1.28201
2	L	689	M	7.00018
2	L	690	L	-1.40244
2	L	691	V	-1.45891
2	L	692	E	-1.20671
2	L	693	V	-2.62054
2	L	694	A	-1.25584
2	L	695	L	-1.37747
2	L	696	C	-1.38881
2	L	697	T	-2.11595
2	L	698	W	-1.4655
2	L	699	Y	-1.37779
2	L	700	L	-1.14947
2	L	701	V	7.70219
2	L	702	A	-2.40575
2	L	703	F	-1.31307
2	L	704	P	-1.31218
2	L	705	P	-1.18883
2	L	706	E	1.55722
2	L	707	V	-1.77359
2	L	708	V	-1.15817
2	L	709	T	-1.46403
2	L	710	D	-1.12122
2	L	711	W	-1.11695
2	L	712	H	7.14751
2	L	713	M	3.82291
2	L	714	L	-1.18341
2	L	715	P	-1.34918
2	L	716	T	-2.79947
2	L	717	E	-1.48801
2	L	718	A	-1.32796
2	L	719	L	-1.35927
2	L	720	V	-1.48805
2	L	721	H	-1.35233
2	L	722	C	-1.19029
2	L	723	R	-2.03166
2	L	724	T	6.27773
2	L	725	R	9.91476
2	L	726	S	-1.4536
2	L	727	W	-1.27101
2	L	728	V	-1.30191
2	L	729	S	1.35387
2	L	730	F	8.99114
2	L	731	G	-1.33379
2	L	732	L	-1.34674
2	L	733	A	-2.06597
2	L	734	H	-1.33809
2	L	735	A	-2.36883
2	L	736	T	1.52352
2	L	737	N	-1.20738
2	L	738	A	-1.6861
2	L	739	T	1.15228
2	L	740	L	-1.36652
2	L	741	A	-1.27411
2	L	742	F	10.0761
2	L	743	L	-1.37391
2	L	744	C	-1.96493
2	L	745	F	-1.45164
2	L	746	L	-1.5514
2	L	747	G	-1.56743
2	L	748	T	-1.4666
2	L	749	F	-1.51182
2	L	750	L	-1.3232
2	L	751	V	-1.29288
2	L	752	R	-2.22871
2	L	753	S	-1.47549
2	L	754	Q	-1.21542
2	L	755	P	-1.28698
2	L	756	G	8.3809
2	L	757	C	-1.3757
2	L	758	Y	-1.39694
2	L	759	N	8.71515
2	L	760	R	1.49894
2	L	761	A	-1.23445
2	L	762	R	-1.4417
2	L	763	G	-1.44538
2	L	764	L	8.26584
2	L	765	T	-1.21798
2	L	766	F	-1.27197
2	L	767	A	-1.54941
2	L	768	M	3.58986
2	L	769	L	-1.44026
2	L	770	A	-1.48419
2	L	771	Y	-1.43951
2	L	772	F	8.97636
2	L	773	I	-1.42648
2	L	774	T	3.54224
2	L	775	W	-1.42812
2	L	776	V	-1.3363
2	L	777	S	-1.56797
2	L	778	F	-1.39262
2	L	779	V	-1.27845
2	L	780	P	-1.40874
2	L	781	L	-1.50796
2	L	782	L	-1.34501
2	L	783	A	-1.19525
2	L	784	N	-1.19971
2	L	785	V	-1.59652
2	L	786	Q	-2.1522
2	L	787	V	-1.4474
2	L	788	V	4.20934
2	L	789	L	6.18076
2	L	790	R	8.45285
2	L	791	P	-1.29276
2	L	792	A	-1.455
2	L	793	V	0.033219
2	L	794	Q	-2.68861
2	L	795	M	-1.45792
2	L	796	G	-1.35372
2	L	797	A	-1.66724
2	L	798	L	-1.24855
2	L	799	L	-1.29424
2	L	800	L	-1.29149
2	L	801	C	1.40966
2	L	802	V	8.77919
2	L	803	L	-1.44454
2	L	804	G	-1.16358
2	L	805	I	-1.45762
2	L	806	L	-1.30212
2	L	807	A	1.54968
2	L	808	A	-1.54461
2	L	809	F	5.4716
2	L	810	H	-1.59306
2	L	811	L	-1.48038
2	L	812	P	-1.18151
2	L	813	R	8.24128
2	L	814	C	-1.54341
2	L	815	Y	-1.34017
2	L	816	L	-1.87331
2	L	817	L	-1.39553
2	L	818	M	0.764342
2	L	819	R	0.766105
2	L	820	Q	-1.30319
2	L	821	P	-1.52125
2	L	822	G	-1.26856
2	L	823	L	-1.43196
2	L	824	N	-1.35639
2	L	825	T	-1.19508
2	L	826	P	-1.26876
2	L	827	E	-1.6756
2	L	828	F	-1.25862
2	L	829	F	-1.34583
2	L	830	L	-1.39786
2	L	831	G	-1.48945
2	L	832	G	-2.12434
2	L	833	G	-0.263723
2	L	834	P	-0.907801
2	L	835	G	-0.999337
2	L	836	D	1.48533
2	L	837	A	-1.23523
2	L	838	Q	4.79322
2	L	839	G	-2.25012
2	L	840	Q	-1.51721
2	L	841	N	8.17604
2	L	842	D	6.6261
2	L	843	G	4.1119
2	L	844	N	6.12547
2	L	845	T	4.16562
2	L	846	G	-1.30302
2	L	847	N	7.6017
2	L	848	Q	8.50361
2	L	849	G	0.992348
2	L	850	K	-1.39463
2	L	851	H	7.10588
2	L	852	E	4.40886
3	G	4	P	3.97799
3	G	5	A	-2.77797
3	G	6	V	-1.88413
3	G	7	L	-2.04345
3	G	8	G	-2.1378
3	G	9	L	-0.475946
3	G	10	S	-3.48479
3	G	11	L	-1.9366
3	G	12	W	5.49798
3	G	13	A	-3.31331
3	G	14	L	3.28688
3	G	15	L	-1.907
3	G	16	H	5.0395
3	G	17	P	6.14105
3	G	18	G	-3.05166
3	G	19	T	-1.46056
3	G	20	G	-1.71876
3	G	21	A	-0.046738
3	G	22	P	-2.19564
3	G	23	L	-3.17176
3	G	24	C	-1.81685
3	G	25	L	-1.87153
3	G	26	S	-1.62165
3	G	27	Q	-0.724572
3	G	28	Q	-1.71876
3	G	29	L	-2.07913
3	G	30	R	1.55424
3	G	31	M	-1.65287
3	G	32	K	6.209
3	G	33	G	-2.1853
3	G	34	D	-2.29834
3	G	35	Y	-2.10315
3	G	36	V	-0.286417
3	G	37	L	-1.734
3	G	38	G	-2.02095
3	G	39	G	-2.27003
3	G	40	L	-1.72467
3	G	41	F	-0.125868
3	G	42	P	-1.95902
3	G	43	L	-1.94062
3	G	44	G	-1.83576
3	G	45	E	5.23469
3	G	46	A	-1.93045
3	G	47	E	-2.58405
3	G	48	E	-0.280651
3	G	49	A	-1.32076
3	G	50	G	3.90687
3	G	51	L	-0.316404
3	G	52	R	16.5917
3	G	53	S	5.46936
3	G	54	R	-2.66167
3	G	55	T	-0.127271
3	G	56	R	3.9835
3	G	57	P	-1.9084
3	G	58	S	-1.79675
3	G	59	S	-0.110936
3	G	60	P	-2.67773
3	G	61	V	-1.9629
3	G	62	C	-1.83685
3	G	63	T	-0.20941
3	G	64	R	-1.88742
3	G	65	F	-1.31884
3	G	66	S	-1.72429
3	G	67	S	4.16888
3	G	68	N	4.46493
3	G	69	G	-1.8123
3	G	70	L	-1.77325
3	G	71	L	-2.04226
3	G	72	W	-1.80178
3	G	73	A	-2.1747
3	G	74	L	-1.95804
3	G	75	A	3.99552
3	G	76	M	5.3521
3	G	77	K	-0.111679
3	G	78	M	-1.4689
3	G	79	A	-1.77334
3	G	80	V	-1.88732
3	G	81	E	-1.87843
3	G	82	E	-2.11218
3	G	83	I	-1.77607
3	G	84	N	-2.32542
3	G	85	N	-1.87815
3	G	86	K	11.1742
3	G	87	S	-2.96855
3	G	88	D	4.89024
3	G	89	L	-1.80377
3	G	90	L	-1.90274
3	G	91	P	-0.302642
3	G	92	G	-1.71048
3	G	93	L	-1.64759
3	G	94	R	0.065168
3	G	95	L	-1.95185
3	G	96	G	-2.07289
3	G	97	Y	22.494
3	G	98	D	-1.93095
3	G	99	L	-3.11031
3	G	100	F	-1.99399
3	G	101	D	-1.82436
3	G	102	T	-1.61739
3	G	103	C	-2.12113
3	G	104	S	-1.93097
3	G	105	E	-1.93818
3	G	106	P	-3.25554
3	G	107	V	-3.2125
3	G	108	V	-1.91631
3	G	109	A	-3.13422
3	G	110	M	-2.06946
3	G	111	K	-1.86393
3	G	112	P	-1.90733
3	G	113	S	-1.68278
3	G	114	L	-1.9105
3	G	115	M	-2.81701
3	G	116	F	-2.12049
3	G	117	L	-2.09792
3	G	118	A	-2.1086
3	G	119	K	2.87115
3	G	120	A	3.99713
3	G	121	G	0.869196
3	G	122	S	-1.8196
3	G	123	R	0.977672
3	G	124	D	2.25552
3	G	125	I	-2.02177
3	G	126	A	-1.84376
3	G	127	A	-2.08478
3	G	128	Y	-1.76841
3	G	129	C	-2.01405
3	G	130	N	7.16196
3	G	131	Y	-1.94074
3	G	132	T	-1.76934
3	G	133	Q	4.89943
3	G	134	Y	-1.8608
3	G	135	Q	5.2736
3	G	136	P	-1.82937
3	G	137	R	-2.24496
3	G	138	V	-2.02025
3	G	139	L	-1.8268
3	G	140	A	-2.08917
3	G	141	V	-2.01066
3	G	142	I	-2.14397
3	G	143	G	-1.94418
3	G	144	P	-2.03012
3	G	145	H	-1.86658
3	G	146	S	-1.9876
3	G	147	S	-1.82921
3	G	148	E	-1.89078
3	G	149	L	-2.00174
3	G	150	A	-2.09095
3	G	151	M	16.7299
3	G	152	V	-1.9173
3	G	153	T	-2.07102
3	G	154	G	-1.99577
3	G	155	K	-2.00227
3	G	156	F	-1.97792
3	G	157	F	-2.04344
3	G	158	S	6.41117
3	G	159	F	-1.83537
3	G	160	F	-2.12858
3	G	161	L	-1.97945
3	G	162	M	2.22255
3	G	163	P	-1.8855
3	G	164	Q	-1.8753
3	G	165	V	-1.60095
3	G	166	S	-1.84312
3	G	167	Y	-2.25122
3	G	168	G	-1.82675
3	G	169	A	-1.75041
3	G	170	S	11.2901
3	G	171	M	-2.14211
3	G	172	E	1.23095
3	G	173	L	6.73254
3	G	174	L	-2.19375
3	G	175	S	-1.99683
3	G	176	A	1.04375
3	G	177	R	-2.08192
3	G	178	E	-1.95401
3	G	179	T	-1.86041
3	G	180	F	-2.1144
3	G	181	P	-2.21079
3	G	182	S	-1.82902
3	G	183	F	-1.88698
3	G	184	F	-2.03953
3	G	185	R	-2.09541
3	G	186	T	-2.09472
3	G	187	V	-1.8213
3	G	188	P	-2.17415
3	G	189	S	-2.1536
3	G	190	D	-2.16355
3	G	191	R	-1.92875
3	G	192	V	-1.80925
3	G	193	Q	-1.9399
3	G	194	L	-2.05046
3	G	195	T	3.51046
3	G	196	A	-1.7373
3	G	197	A	2.36069
3	G	198	A	0.940525
3	G	199	E	-2.31039
3	G	200	L	-1.84352
3	G	201	L	-1.86395
3	G	202	Q	-2.02054
3	G	203	E	2.52748
3	G	204	F	-2.85403
3	G	205	G	-2.14457
3	G	206	W	-2.01444
3	G	207	N	-1.82162
3	G	208	W	-1.94344
3	G	209	V	-2.0544
3	G	210	A	-1.81272
3	G	211	A	-2.06589
3	G	212	L	-1.96595
3	G	213	G	-2.14239
3	G	214	S	-2.39826
3	G	215	D	-1.94531
3	G	216	D	-1.81119
3	G	217	E	-1.57232
3	G	218	Y	-1.68438
3	G	219	G	-1.89362
3	G	220	R	-1.61739
3	G	221	Q	-2.02666
3	G	222	G	-1.76383
3	G	223	L	-1.77649
3	G	224	S	-2.22782
3	G	225	I	7.01499
3	G	226	F	-1.93868
3	G	227	S	-1.84039
3	G	228	A	1.82424
3	G	229	L	-1.76086
3	G	230	A	-2.02783
3	G	231	A	4.8749
3	G	232	A	10.7958
3	G	233	R	6.13251
3	G	234	G	-1.87629
3	G	235	I	-1.98327
3	G	236	C	-2.21645
3	G	237	I	-1.94278
3	G	238	A	-1.84236
3	G	239	H	-1.93156
3	G	240	E	-1.79537
3	G	241	G	-1.8364
3	G	242	L	-1.70544
3	G	243	V	-2.10996
3	G	244	P	-1.8063
3	G	245	L	-2.17618
3	G	246	P	2.59798
3	G	247	R	3.23616
3	G	248	A	-0.156668
3	G	249	D	15.8893
3	G	250	D	11.1594
3	G	251	S	5.7587
3	G	252	R	24.1761
3	G	253	L	-3.07629
3	G	254	G	-3.203
3	G	255	K	-1.9002
3	G	256	V	-2.00158
3	G	257	Q	-1.92014
3	G	258	D	8.2552
3	G	259	V	-1.22665
3	G	260	L	-1.8565
3	G	261	H	-3.12697
3	G	262	Q	-2.11803
3	G	263	V	-3.14866
3	G	264	N	-1.8157
3	G	265	Q	-2.19615
3	G	266	S	-3.65034
3	G	267	S	2.08984
3	G	268	V	-3.1231
3	G	269	Q	-1.97946
3	G	270	V	-1.84436
3	G	271	V	-1.84091
3	G	272	L	5.39261
3	G	273	L	-2.08535
3	G	274	F	-1.79223
3	G	275	A	-1.88055
3	G	276	S	-0.168828
3	G	277	V	5.60798
3	G	278	H	10.2691
3	G	279	A	-1.81394
3	G	280	A	-1.81005
3	G	281	H	2.20782
3	G	282	A	-1.25902
3	G	283	L	-2.55705
3	G	284	F	-2.32828
3	G	285	N	10.962
3	G	286	Y	-3.55462
3	G	287	S	-4.3023
3	G	288	I	-2.03223
3	G	289	S	1.58647
3	G	290	S	3.3206
3	G	291	R	16.3868
3	G	292	L	-1.9046
3	G	293	S	-3.50378
3	G	294	P	20.3366
3	G	295	K	-2.01262
3	G	296	V	-1.99088
3	G	297	W	-1.90786
3	G	298	V	-2.1567
3	G	299	A	-1.72827
3	G	300	S	-1.93127
[truncated: 360,528+ more rows]
