# Supplementary material for: Systematic analysis reveals novel insight into the molecular determinants of function, diversity and evolution of sweet taste receptors T1R2/T1R3 in primates
Source: Front Mol Biosci. 2023 Jan 25;10:1037966. doi: 10.3389/fmolb.2023.1037966 (PMC9905694; doi:10.3389/fmolb.2023.1037966)
Supplement: Supplementary file 7 [file DataSheet2.XLSX]

## Sheet: MI_data
T1R2 MIvalue
Position 1	Residue	Positon 2	Residue	MIvalue
1	M	2	G	-1.41024
1	M	3	P	0.156112
1	M	4	R	-1.06803
1	M	5	A	0.146026
1	M	6	K	-1.64671
1	M	7	T	-1.53958
1	M	8	I	-1.81726
1	M	9	S	1.00243
1	M	10	S	-0.650654
1	M	11	L	1.01676
1	M	12	F	0.329315
1	M	13	F	-1.40253
1	M	14	L	0.866905
1	M	15	L	1.03388
1	M	16	W	-0.612543
1	M	17	V	0.066127
1	M	18	L	0.083902
1	M	19	A	-0.438943
1	M	20	E	0.263418
1	M	21	P	0.210158
1	M	22	A	1.02629
1	M	23	E	-1.59578
1	M	24	N	0.084302
1	M	25	S	0.986328
1	M	26	D	0.881337
1	M	27	F	0.922978
1	M	28	Y	-0.31306
1	M	29	L	0.858977
1	M	30	P	-1.14586
1	M	31	G	0.845323
1	M	32	D	1.02207
1	M	33	Y	1.01385
1	M	34	L	0.95588
1	M	35	L	0.974668
1	M	36	G	0.917943
1	M	37	G	0.887163
1	M	38	L	1.12242
1	M	39	F	1.01763
1	M	40	S	-0.593119
1	M	41	L	1.0081
1	M	42	H	0.887791
1	M	43	A	1.21451
1	M	44	N	1.21658
1	M	45	M	-0.805666
1	M	46	K	1.16789
1	M	47	G	0.702384
1	M	48	I	-0.61405
1	M	49	V	0.900871
1	M	50	H	1.17545
1	M	51	L	1.24198
1	M	52	N	-1.04908
1	M	53	F	-0.946174
1	M	54	L	1.09968
1	M	55	Q	1.00074
1	M	56	V	0.957192
1	M	57	P	1.00388
1	M	58	M	-1.11416
1	M	59	C	1.01026
1	M	60	K	0.836032
1	M	61	E	0.928134
1	M	62	Y	0.953793
1	M	63	E	1.19345
1	M	64	V	-2.59527
1	M	65	K	0.981171
1	M	66	V	0.54008
1	M	67	I	-2.96165
1	M	68	G	1.01795
1	M	69	Y	0.925218
1	M	70	N	1.1008
1	M	71	L	0.745015
1	M	72	M	1.12481
1	M	73	Q	1.28585
1	M	74	A	1.05152
1	M	75	M	0.895428
1	M	76	R	1.12767
1	M	77	F	0.946094
1	M	78	A	1.11653
1	M	79	V	1.00096
1	M	80	E	0.993019
1	M	81	E	0.969783
1	M	82	I	0.925618
1	M	83	N	0.839937
1	M	84	N	0.990386
1	M	85	D	-1.27343
1	M	86	S	0.874689
1	M	87	S	0.797567
1	M	88	L	0.910999
1	M	89	L	0.832177
1	M	90	P	1.05425
1	M	91	G	-0.891028
1	M	92	V	0.835442
1	M	93	L	-0.748252
1	M	94	L	1.02444
1	M	95	G	1.00931
1	M	96	Y	0.932103
1	M	97	E	0.863536
1	M	98	I	-0.424565
1	M	99	V	0.969311
1	M	100	D	0.862915
1	M	101	V	0.939845
1	M	102	C	1.02772
1	M	103	Y	0.728301
1	M	104	I	-0.093374
1	M	105	S	0.815268
1	M	106	N	1.00342
1	M	107	N	0.9284
1	M	108	V	1.08698
1	M	109	Q	1.12471
1	M	110	P	0.927907
1	M	111	V	0.792708
1	M	112	L	1.06458
1	M	113	Y	0.733341
1	M	114	F	0.963768
1	M	115	L	0.837527
1	M	116	A	1.02499
1	M	117	H	-1.29327
1	M	118	E	-0.461569
1	M	119	D	0.064316
1	M	120	N	-3.01191
1	M	121	L	-1.07453
1	M	122	L	0.857514
1	M	123	P	0.777734
1	M	124	I	0.948758
1	M	125	Q	0.239708
1	M	126	E	1.16617
1	M	127	D	-1.04197
1	M	128	Y	0.801778
1	M	129	S	1.04146
1	M	130	N	-1.27881
1	M	131	Y	0.884306
1	M	132	I	-0.028566
1	M	133	S	-0.503159
1	M	134	R	0.885863
1	M	135	V	0.951758
1	M	136	V	0.923575
1	M	137	A	1.09413
1	M	138	V	1.07879
1	M	139	I	0.903601
1	M	140	G	1.0251
1	M	141	P	0.954007
1	M	142	D	-0.597094
1	M	143	N	1.00317
1	M	144	S	0.808831
1	M	145	E	-0.913863
1	M	146	S	-0.871913
1	M	147	V	1.18404
1	M	148	M	-1.72952
1	M	149	T	1.01736
1	M	150	V	0.964845
1	M	151	A	1.2253
1	M	152	N	0.7405
1	M	153	F	1.27635
1	M	154	L	1.30041
1	M	155	S	0.828602
1	M	156	L	1.05554
1	M	157	F	1.07705
1	M	158	L	0.837721
1	M	159	L	0.783383
1	M	160	P	1.07838
1	M	161	Q	1.10348
1	M	162	I	1.18338
1	M	163	T	1.20511
1	M	164	Y	1.16404
1	M	165	S	0.687063
1	M	166	A	0.842881
1	M	167	I	0.922451
1	M	168	S	0.921127
1	M	169	D	0.814851
1	M	170	E	-1.756
1	M	171	L	1.17953
1	M	172	R	0.488826
1	M	173	D	0.229894
1	M	174	K	0.728449
1	M	175	V	-2.67621
1	M	176	R	1.17553
1	M	177	F	0.144633
1	M	178	P	1.07159
1	M	179	A	0.940163
1	M	180	L	1.19785
1	M	181	L	0.868474
1	M	182	R	1.08155
1	M	183	T	0.930207
1	M	184	T	-2.4762
1	M	185	P	1.09943
1	M	186	S	0.883648
1	M	187	A	0.835568
1	M	188	D	-0.661748
1	M	189	H	0.813417
1	M	190	H	1.23931
1	M	191	I	-0.758338
1	M	192	E	1.20891
1	M	193	A	1.01831
1	M	194	M	-0.836601
1	M	195	V	-1.12103
1	M	196	Q	1.06094
1	M	197	L	0.766996
1	M	198	M	0.132966
1	M	199	L	0.965525
1	M	200	H	0.452582
1	M	201	F	0.792925
1	M	202	R	0.319204
1	M	203	W	1.22952
1	M	204	N	0.803659
1	M	205	W	0.768311
1	M	206	I	0.978642
1	M	207	I	-1.97787
1	M	208	V	0.933781
1	M	209	L	0.966509
1	M	210	V	0.956079
1	M	211	S	0.992646
1	M	212	S	-1.03498
1	M	213	D	0.91333
1	M	214	T	-1.36056
1	M	215	Y	0.920632
1	M	216	G	0.765361
1	M	217	R	1.10229
1	M	218	D	1.23042
1	M	219	N	0.76141
1	M	220	G	1.27185
1	M	221	Q	1.01665
1	M	222	L	-1.36262
1	M	223	L	0.723725
1	M	224	G	-1.3518
1	M	225	E	-0.949037
1	M	226	R	0.958907
1	M	227	V	0.838814
1	M	228	A	-1.44629
1	M	229	R	-1.64411
1	M	230	R	-1.73958
1	M	231	D	0.87388
1	M	232	I	1.01328
1	M	233	C	0.936917
1	M	234	I	0.925242
1	M	235	A	0.890305
1	M	236	F	0.861414
1	M	237	Q	0.974488
1	M	238	E	0.80592
1	M	239	T	-1.26297
1	M	240	L	1.20509
1	M	241	P	1.01677
1	M	242	T	-0.399848
1	M	243	L	-2.65992
1	M	244	Q	0.867438
1	M	245	P	0.680101
1	M	246	N	1.26493
1	M	247	Q	1.0574
1	M	248	N	-2.76726
1	M	249	M	-1.49031
1	M	250	T	-0.308734
1	M	251	S	-2.17106
1	M	252	E	0.217469
1	M	253	E	-0.565771
1	M	254	R	-1.11753
1	M	255	Q	-1.2966
1	M	256	R	1.17986
1	M	257	L	1.16039
1	M	258	V	-1.15553
1	M	259	T	-2.70698
1	M	260	I	1.06092
1	M	261	V	1.03758
1	M	262	D	-0.997253
1	M	263	K	1.2922
1	M	264	L	0.942839
1	M	265	Q	0.737104
1	M	266	Q	0.693968
1	M	267	S	0.298056
1	M	268	T	-0.478074
1	M	269	A	0.999553
1	M	270	R	1.19436
1	M	271	V	0.986815
1	M	272	V	0.685721
1	M	273	V	0.992881
1	M	274	V	1.16057
1	M	275	F	0.837973
1	M	276	S	1.03496
1	M	277	P	0.968609
1	M	278	D	1.0181
1	M	279	L	1.07184
1	M	280	T	-1.54604
1	M	281	L	0.815739
1	M	282	Y	-1.27277
1	M	283	H	-0.795699
1	M	284	F	0.791538
1	M	285	F	0.855946
1	M	286	N	-2.63799
1	M	287	E	0.910812
1	M	288	V	0.89171
1	M	289	L	-0.728527
1	M	290	R	1.4066
1	M	291	Q	-1.47881
1	M	292	N	0.806996
1	M	293	F	0.4509
1	M	294	T	0.986814
1	M	295	G	0.900726
1	M	296	A	0.507575
1	M	297	V	0.97096
1	M	298	W	0.916058
1	M	299	I	0.875323
1	M	300	A	1.09423
1	M	301	S	0.946469
1	M	302	E	0.86372
1	M	303	S	0.991108
1	M	304	W	0.960813
1	M	305	A	0.626161
1	M	306	I	0.761412
1	M	307	D	1.1645
1	M	308	P	1.0667
1	M	309	V	1.17771
1	M	310	L	1.15725
1	M	311	H	1.04607
1	M	312	N	0.360173
1	M	313	L	0.165475
1	M	314	T	-0.040049
1	M	315	E	-0.61048
1	M	316	L	1.07822
1	M	317	R	-0.736639
1	M	318	H	-0.712851
1	M	319	L	-1.72064
1	M	320	G	0.98191
1	M	321	T	0.800295
1	M	322	F	0.791958
1	M	323	L	1.12638
1	M	324	G	0.280999
1	M	325	I	-1.13157
1	M	326	T	0.823814
1	M	327	I	-0.882112
1	M	328	Q	0.926933
1	M	329	S	-1.18244
1	M	330	V	1.14971
1	M	331	P	0.729481
1	M	332	I	1.12226
1	M	333	P	0.896837
1	M	334	G	0.073975
1	M	335	F	1.06305
1	M	336	S	0.365512
1	M	337	E	1.08932
1	M	338	F	1.36929
1	M	339	R	1.23046
1	M	340	E	-1.2621
1	M	341	W	0.627845
1	M	342	G	-2.58685
1	M	343	P	-1.50995
1	M	344	Q	0.245917
1	M	345	A	0.651742
1	M	346	G	0.500722
1	M	347	P	0.114065
1	M	348	P	-0.006503
1	M	349	P	-0.559411
1	M	350	L	-2.4839
1	M	351	S	-1.42879
1	M	352	R	-0.117718
1	M	353	T	-0.882901
1	M	354	S	-1.40458
1	M	355	Q	0.254297
1	M	356	S	-1.4767
1	M	357	Y	-0.005377
1	M	358	T	1.04303
1	M	359	C	0.964372
1	M	360	N	0.870008
1	M	361	Q	1.16171
1	M	362	E	1.08047
1	M	363	C	1.05565
1	M	364	D	0.979128
1	M	365	N	-3.2939
1	M	366	C	0.952698
1	M	367	L	-1.08984
1	M	368	N	0.840703
1	M	369	A	-3.79492
1	M	370	T	1.11855
1	M	371	L	-1.33627
1	M	372	S	-0.539379
1	M	373	F	0.184227
1	M	374	N	0.922812
1	M	375	T	-1.77833
1	M	376	I	-0.201663
1	M	377	L	1.10292
1	M	378	R	-1.16989
1	M	379	L	1.05651
1	M	380	S	0.92501
1	M	381	G	1.09266
1	M	382	E	0.90401
1	M	383	R	0.828736
1	M	384	V	-0.49364
1	M	385	V	0.851922
1	M	386	Y	0.660139
1	M	387	S	0.205075
1	M	388	V	0.888425
1	M	389	Y	1.20175
1	M	390	S	0.243115
1	M	391	A	0.949533
1	M	392	V	0.969528
1	M	393	Y	0.91254
1	M	394	A	0.74571
1	M	395	V	0.946056
1	M	396	A	0.722315
1	M	397	H	0.916966
1	M	398	A	1.0665
1	M	399	L	0.780625
1	M	400	H	0.796195
1	M	401	S	0.137752
1	M	402	L	0.91123
1	M	403	L	1.02103
1	M	404	G	0.339989
1	M	405	C	0.929318
1	M	406	D	-1.43778
1	M	407	K	-1.00716
1	M	408	S	-3.15565
1	M	409	T	-2.15004
1	M	410	C	1.02655
1	M	411	T	1.13976
1	M	412	K	1.04631
1	M	413	R	-0.788437
1	M	414	V	-1.14727
1	M	415	V	0.800818
1	M	416	Y	1.04922
1	M	417	P	0.765674
1	M	418	W	0.749591
1	M	419	Q	0.740704
1	M	420	L	1.0099
1	M	421	L	0.758227
1	M	422	E	-1.26781
1	M	423	E	0.987291
1	M	424	I	-0.757529
1	M	425	W	0.804318
1	M	426	K	1.07026
1	M	427	V	1.01578
1	M	428	N	1.11753
1	M	429	F	0.969092
1	M	430	T	0.819087
1	M	431	L	1.09961
1	M	432	L	1.11414
1	M	433	D	-1.12393
1	M	434	H	0.851565
1	M	435	Q	0.147277
1	M	436	I	1.13125
1	M	437	F	-2.28747
1	M	438	F	1.08889
1	M	439	D	0.167765
1	M	440	P	-1.92853
1	M	441	Q	-1.46288
1	M	442	G	0.977527
1	M	443	D	1.1247
1	M	444	V	-1.25329
1	M	445	A	-0.44663
1	M	446	L	-1.36633
1	M	447	H	-1.18614
1	M	448	L	0.888744
1	M	449	E	0.224162
1	M	450	I	-0.477307
1	M	451	V	-0.651833
1	M	452	Q	1.12092
1	M	453	W	0.911131
1	M	454	Q	0.982218
1	M	455	W	0.764431
1	M	456	D	-0.546707
1	M	457	R	-1.67854
1	M	458	S	-0.149412
1	M	459	Q	1.02003
1	M	460	N	-0.488941
1	M	461	P	0.262563
1	M	462	F	1.09549
1	M	463	Q	0.87002
1	M	464	S	0.958945
1	M	465	V	0.0609
1	M	466	A	0.856838
1	M	467	S	1.14273
1	M	468	Y	0.863129
1	M	469	Y	-0.66036
1	M	470	P	0.810353
1	M	471	L	-0.741863
1	M	472	Q	0.951995
1	M	473	R	-0.857358
1	M	474	Q	-0.451474
1	M	475	L	0.942823
1	M	476	K	-0.527372
1	M	477	N	-1.74655
1	M	478	I	1.09273
1	M	479	Q	-1.35275
1	M	480	D	-1.37471
1	M	481	I	1.01795
1	M	482	S	0.877723
1	M	483	W	1.27549
1	M	484	H	0.930128
1	M	485	T	1.12482
1	M	486	I	-2.38685
1	M	487	N	1.06596
1	M	488	N	0.897379
1	M	489	T	0.251615
1	M	490	I	-1.44691
1	M	491	P	0.903412
1	M	492	M	0.085947
1	M	493	S	0.933827
1	M	494	M	0.713096
1	M	495	C	1.1903
1	M	496	S	1.07274
1	M	497	K	0.219254
1	M	498	R	-1.14479
1	M	499	C	0.956867
1	M	500	Q	0.1531
1	M	501	S	-0.936873
1	M	502	G	0.731656
1	M	503	Q	1.06512
1	M	504	K	-1.2794
1	M	505	K	0.86159
1	M	506	K	0.939174
1	M	507	P	0.175208
1	M	508	V	0.520376
1	M	509	G	1.07093
1	M	510	I	0.359506
1	M	511	H	0.940554
1	M	512	V	-4.07231
1	M	513	C	0.921165
1	M	514	C	0.885976
1	M	515	F	1.01406
1	M	516	E	1.15469
1	M	517	C	1.12189
1	M	518	I	1.23528
1	M	519	D	1.0227
1	M	520	C	1.18039
1	M	521	L	0.768519
1	M	522	P	0.878919
1	M	523	G	1.08497
1	M	524	T	1.14971
1	M	525	F	0.658078
1	M	526	L	1.30521
1	M	527	N	0.744137
1	M	528	H	-0.579511
1	M	529	T	0.138237
1	M	530	E	-1.52292
1	M	531	D	-0.259661
1	M	532	E	1.22965
1	M	533	Y	1.02889
1	M	534	E	-1.82425
1	M	535	C	1.07442
1	M	536	Q	1.08512
1	M	537	A	-1.63225
1	M	538	C	0.61497
1	M	539	P	0.823757
1	M	540	N	-0.316734
1	M	541	N	0.188581
1	M	542	E	-1.28214
1	M	543	W	0.974108
1	M	544	S	1.07171
1	M	545	Y	0.478458
1	M	546	Q	-1.34085
1	M	547	S	-0.733845
1	M	548	E	-1.14141
1	M	549	T	-1.0869
1	M	550	S	0.970958
1	M	551	C	1.09375
1	M	552	F	0.9095
1	M	553	K	0.246691
1	M	554	R	1.12276
1	M	555	Q	-0.79926
1	M	556	L	0.750727
1	M	557	V	-1.78208
1	M	558	F	1.13384
1	M	559	L	0.972458
1	M	560	E	1.10392
1	M	561	W	1.13377
1	M	562	H	1.09108
1	M	563	E	0.833112
1	M	564	A	1.16297
1	M	565	P	-0.331711
1	M	566	T	0.713179
1	M	567	I	0.867623
1	M	568	A	-2.90753
1	M	569	V	1.0636
1	M	570	A	0.939236
1	M	571	L	-0.438076
1	M	572	L	0.915946
1	M	573	A	0.940042
1	M	574	A	1.12152
1	M	575	L	0.892565
1	M	576	G	1.07848
1	M	577	F	0.778921
1	M	578	L	0.155994
1	M	579	S	0.476676
1	M	580	T	0.713533
1	M	581	L	0.606016
1	M	582	A	0.60762
1	M	583	I	0.607304
1	M	584	L	0.075935
1	M	585	V	-1.15484
1	M	586	I	-0.119054
1	M	587	F	0.491913
1	M	588	W	0.650717
1	M	589	R	0.515316
1	M	590	H	0.566656
1	M	591	F	0.024716
1	M	592	Q	0.395976
1	M	593	T	0.889521
1	M	594	P	0.89058
1	M	595	I	-0.286977
1	M	596	V	0.931117
1	M	597	R	0.993626
1	M	598	S	0.864647
1	M	599	A	0.731539
1	M	600	G	0.971857
1	M	601	G	1.14963
1	M	602	P	0.958256
1	M	603	M	0.960866
1	M	604	C	1.07808
1	M	605	F	0.937024
1	M	606	L	1.10714
1	M	607	M	0.945585
1	M	608	L	0.954916
1	M	609	T	0.056367
1	M	610	L	-1.10262
1	M	611	L	0.929235
1	M	612	L	0.912986
1	M	613	V	0.665416
1	M	614	A	0.142377
1	M	615	Y	0.854835
1	M	616	M	0.006269
1	M	617	V	1.24347
1	M	618	V	1.15445
1	M	619	P	0.95571
1	M	620	V	1.10837
1	M	621	Y	0.952886
1	M	622	V	-0.663743
1	M	623	G	0.793751
1	M	624	P	-1.11322
1	M	625	P	0.841764
1	M	626	K	-1.0468
1	M	627	V	0.188722
1	M	628	S	-0.121217
1	M	629	T	1.0217
1	M	630	C	1.03593
1	M	631	L	-0.924907
1	M	632	C	0.141002
1	M	633	R	1.18708
1	M	634	Q	-0.138426
1	M	635	A	-1.15429
1	M	636	L	0.176851
1	M	637	F	0.746263
1	M	638	P	1.12061
1	M	639	L	-2.76599
1	M	640	C	1.08365
1	M	641	F	1.13012
1	M	642	T	0.8488
1	M	643	I	-0.643277
1	M	644	C	1.01546
1	M	645	I	0.685577
1	M	646	S	1.09993
1	M	647	C	0.982275
1	M	648	I	0.774905
1	M	649	A	-0.427534
1	M	650	V	0.503183
1	M	651	R	1.13097
1	M	652	S	0.875717
1	M	653	F	0.66709
1	M	654	Q	0.874376
1	M	655	I	1.03612
1	M	656	V	0.921418
1	M	657	C	-0.493188
1	M	658	A	-2.00305
1	M	659	F	1.01223
1	M	660	K	0.80173
1	M	661	M	0.877407
1	M	662	A	1.00797
1	M	663	S	0.904971
1	M	664	R	0.234434
1	M	665	F	-1.11311
1	M	666	P	1.30316
1	M	667	R	1.04954
1	M	668	A	1.16006
1	M	669	Y	0.904308
1	M	670	S	0.510886
1	M	671	Y	0.946427
1	M	672	W	0.753638
1	M	673	V	0.808698
1	M	674	R	0.961358
1	M	675	Y	0.867966
1	M	676	Q	-1.20301
1	M	677	G	1.03117
1	M	678	P	-0.674793
1	M	679	Y	0.319187
1	M	680	V	0.994384
1	M	681	S	0.972818
1	M	682	M	-1.63783
1	M	683	A	-0.576154
1	M	684	F	0.305758
1	M	685	I	0.168744
1	M	686	T	0.918603
1	M	687	V	-1.8756
1	M	688	L	0.852757
1	M	689	K	0.993404
1	M	690	M	-1.3822
1	M	691	V	-1.68614
1	M	692	I	-0.691475
1	M	693	V	1.05083
1	M	694	V	0.988509
1	M	695	I	-1.28293
1	M	696	G	-2.7422
1	M	697	M	-2.11183
1	M	698	L	0.593477
1	M	699	A	-1.27431
1	M	700	T	0.82925
1	M	701	G	-1.19003
1	M	702	L	-0.984638
1	M	703	S	-0.726637
1	M	704	P	0.890798
1	M	705	T	0.884394
1	M	706	T	0.126013
1	M	707	R	1.09611
1	M	708	T	-2.90817
1	M	709	D	1.06646
1	M	710	P	-0.537945
1	M	711	D	0.987033
1	M	712	D	0.721933
1	M	713	P	0.954297
1	M	714	K	-1.13539
1	M	715	I	0.303454
1	M	716	T	-0.349785
1	M	717	I	0.968656
1	M	718	V	-2.97678
1	M	719	S	0.980318
1	M	720	C	1.10393
1	M	721	N	0.876411
1	M	722	P	1.05446
1	M	723	N	0.140408
1	M	724	Y	-1.1233
1	M	725	R	0.689234
1	M	726	N	-1.31509
1	M	727	S	-1.12363
1	M	728	L	0.978374
1	M	729	L	-1.80644
1	M	730	F	-0.590098
1	M	731	N	-0.464566
1	M	732	T	0.10014
1	M	733	S	-0.178133
1	M	734	L	1.14318
1	M	735	D	1.05353
1	M	736	L	1.05206
1	M	737	L	-1.2747
1	M	738	L	0.868545
1	M	739	S	1.15321
1	M	740	V	1.01957
1	M	741	V	-0.029081
1	M	742	G	0.946837
1	M	743	F	0.894291
1	M	744	S	0.261134
1	M	745	F	0.89243
1	M	746	A	0.905722
1	M	747	Y	0.813059
1	M	748	M	0.138717
1	M	749	G	1.00656
1	M	750	K	0.271696
1	M	751	E	1.2147
1	M	752	L	1.04327
1	M	753	P	0.832992
1	M	754	T	1.24837
1	M	755	N	1.03646
1	M	756	Y	0.963951
1	M	757	N	0.888286
1	M	758	E	0.990592
1	M	759	A	0.857647
1	M	760	K	0.891045
1	M	761	F	0.786731
1	M	762	I	0.883029
1	M	763	T	1.05386
1	M	764	L	-0.539076
1	M	765	S	0.80259
1	M	766	M	0.835453
1	M	767	T	0.765543
1	M	768	F	0.896222
1	M	769	Y	0.683357
1	M	770	F	0.893204
1	M	771	T	1.18612
1	M	772	S	0.666762
1	M	773	S	0.911427
1	M	774	V	0.955646
1	M	775	S	0.761866
1	M	776	L	1.04222
1	M	777	C	0.966352
1	M	778	T	1.0385
1	M	779	F	0.821027
1	M	780	M	1.05253
1	M	781	S	0.995006
1	M	782	A	-1.09553
1	M	783	Y	1.09168
1	M	784	S	-1.87493
1	M	785	G	0.936463
1	M	786	V	0.721775
1	M	787	L	0.849365
1	M	788	V	0.624947
1	M	789	T	1.06829
1	M	790	I	1.03331
1	M	791	V	-0.964665
1	M	792	D	0.689214
1	M	793	L	1.10536
1	M	794	L	0.798224
1	M	795	V	1.14939
1	M	796	T	1.21189
1	M	797	V	0.984256
1	M	798	L	-0.617588
1	M	799	N	1.02458
1	M	800	L	0.674167
1	M	801	L	0.993593
1	M	802	A	0.985234
1	M	803	I	1.00954
1	M	804	S	0.743704
1	M	805	L	0.786372
1	M	806	G	1.0744
1	M	807	Y	1.05927
1	M	808	F	0.880321
1	M	809	G	0.910007
1	M	810	P	0.963375
1	M	811	K	0.970673
1	M	812	C	1.18362
1	M	813	Y	1.23899
1	M	814	M	0.880735
1	M	815	I	0.823653
1	M	816	L	0.859436
1	M	817	F	1.10255
1	M	818	Y	1.06274
1	M	819	P	0.822061
1	M	820	E	0.815636
1	M	821	R	0.953835
1	M	822	N	0.83605
1	M	823	T	0.73936
1	M	824	P	-1.49237
1	M	825	A	1.19293
1	M	826	Y	0.9448
1	M	827	F	1.2704
1	M	828	N	0.769748
1	M	829	S	1.01701
1	M	830	M	0.97933
1	M	831	I	1.28385
1	M	832	Q	1.04052
1	M	833	G	1.11519
1	M	834	Y	0.90371
1	M	835	T	0.882063
1	M	836	M	1.07013
1	M	837	R	0.22752
1	M	838	R	-1.28009
1	M	839	D	1.00857
2	G	3	P	-1.96778
2	G	4	R	-2.26693
2	G	5	A	5.99006
2	G	6	K	5.97321
2	G	7	T	-2.80312
2	G	8	I	3.30631
2	G	9	S	-1.51103
2	G	10	S	3.57153
2	G	11	L	-1.24067
2	G	12	F	-1.85776
2	G	13	F	-2.6441
2	G	14	L	-1.51983
2	G	15	L	-1.36882
2	G	16	W	1.27354
2	G	17	V	2.22568
2	G	18	L	-2.44869
2	G	19	A	2.38546
2	G	20	E	-2.10584
2	G	21	P	0.044763
2	G	22	A	-1.56242
2	G	23	E	27.9853
2	G	24	N	-1.94003
2	G	25	S	-1.36699
2	G	26	D	-1.25364
2	G	27	F	-1.40537
2	G	28	Y	0.522386
2	G	29	L	-1.2088
2	G	30	P	-2.82267
2	G	31	G	-1.06778
2	G	32	D	-1.16329
2	G	33	Y	-1.44912
2	G	34	L	-1.17002
2	G	35	L	-1.30918
2	G	36	G	-1.36639
2	G	37	G	-1.25608
2	G	38	L	-1.28416
2	G	39	F	-1.52367
2	G	40	S	15.0745
2	G	41	L	-1.26782
2	G	42	H	-1.40607
2	G	43	A	-1.34085
2	G	44	N	-1.21059
2	G	45	M	-3.59633
2	G	46	K	-1.20124
2	G	47	G	-1.34038
2	G	48	I	0.632592
2	G	49	V	-1.23194
2	G	50	H	-1.22852
2	G	51	L	-1.2904
2	G	52	N	31.8243
2	G	53	F	20.8661
2	G	54	L	-1.70803
2	G	55	Q	-1.27923
2	G	56	V	-1.277
2	G	57	P	-1.28547
2	G	58	M	-2.30849
2	G	59	C	-1.09818
2	G	60	K	-1.26445
2	G	61	E	-1.32235
2	G	62	Y	-1.35745
2	G	63	E	-1.2432
2	G	64	V	31.0443
2	G	65	K	-1.33978
2	G	66	V	6.45963
2	G	67	I	3.1393
2	G	68	G	-1.19233
2	G	69	Y	-1.37131
2	G	70	N	-1.3326
2	G	71	L	-1.34921
2	G	72	M	-1.22762
2	G	73	Q	-1.6561
2	G	74	A	-1.55723
2	G	75	M	-1.2346
2	G	76	R	-1.32702
2	G	77	F	-1.30542
2	G	78	A	-1.58546
2	G	79	V	-1.39081
2	G	80	E	-1.16966
2	G	81	E	-1.39403
2	G	82	I	-1.26783
2	G	83	N	-1.59049
2	G	84	N	-1.28783
2	G	85	D	-2.28335
2	G	86	S	-1.4459
2	G	87	S	-0.652999
2	G	88	L	-1.52851
2	G	89	L	-1.26178
2	G	90	P	-1.38239
2	G	91	G	24.5923
2	G	92	V	-1.33159
2	G	93	L	4.60244
2	G	94	L	-1.18999
2	G	95	G	-1.38243
2	G	96	Y	-1.07256
2	G	97	E	-1.40125
2	G	98	I	7.66015
2	G	99	V	-1.23113
2	G	100	D	-1.33599
2	G	101	V	-1.37189
2	G	102	C	-1.4268
2	G	103	Y	-1.28516
2	G	104	I	12.5034
2	G	105	S	-1.10606
2	G	106	N	-1.22244
2	G	107	N	-1.24544
2	G	108	V	-1.29766
2	G	109	Q	-1.18007
2	G	110	P	-1.37397
2	G	111	V	-1.88645
2	G	112	L	-1.61074
2	G	113	Y	-1.49585
2	G	114	F	-1.18582
2	G	115	L	-1.33977
2	G	116	A	-1.30874
2	G	117	H	12.8535
2	G	118	E	-2.45214
2	G	119	D	-1.86905
2	G	120	N	24.2026
2	G	121	L	-2.55281
2	G	122	L	-1.33433
2	G	123	P	-1.24403
2	G	124	I	-1.29377
2	G	125	Q	-2.1314
2	G	126	E	-1.44494
2	G	127	D	33.0983
2	G	128	Y	-1.55017
2	G	129	S	-1.36496
2	G	130	N	-2.37405
2	G	131	Y	-1.61542
2	G	132	I	4.87568
2	G	133	S	8.37111
2	G	134	R	-1.1327
2	G	135	V	-1.44066
2	G	136	V	-1.15637
2	G	137	A	-1.27418
2	G	138	V	-1.49034
2	G	139	I	-1.38123
2	G	140	G	-1.55488
2	G	141	P	-1.25095
2	G	142	D	3.24566
2	G	143	N	-1.33584
2	G	144	S	-1.6211
2	G	145	E	28.6632
2	G	146	S	28.2386
2	G	147	V	-1.61374
2	G	148	M	4.2278
2	G	149	T	-1.3427
2	G	150	V	-1.46486
2	G	151	A	-1.46697
2	G	152	N	-1.8597
2	G	153	F	-1.34995
2	G	154	L	-1.36382
2	G	155	S	-1.52184
2	G	156	L	-1.22256
2	G	157	F	-1.16692
2	G	158	L	-1.35251
2	G	159	L	-1.17984
2	G	160	P	-1.28192
2	G	161	Q	-1.50603
2	G	162	I	-1.26984
2	G	163	T	-1.37613
2	G	164	Y	-1.36974
2	G	165	S	-1.38906
2	G	166	A	-1.20866
2	G	167	I	-1.71155
2	G	168	S	-0.587775
2	G	169	D	-1.31329
2	G	170	E	3.60993
2	G	171	L	-1.29874
2	G	172	R	-1.57018
2	G	173	D	-1.89247
2	G	174	K	-1.38279
2	G	175	V	6.98766
2	G	176	R	-1.26337
2	G	177	F	-1.95839
2	G	178	P	-1.09292
2	G	179	A	-1.19461
2	G	180	L	-1.60708
2	G	181	L	-1.30588
2	G	182	R	-1.18729
2	G	183	T	-1.265
2	G	184	T	18.7747
2	G	185	P	-1.34356
2	G	186	S	-1.25988
2	G	187	A	-1.42972
2	G	188	D	4.25794
2	G	189	H	-1.1641
2	G	190	H	-1.28132
2	G	191	I	-0.28112
2	G	192	E	-1.33973
2	G	193	A	-1.29779
2	G	194	M	-2.91779
2	G	195	V	-2.72242
2	G	196	Q	-1.47157
2	G	197	L	-1.25482
2	G	198	M	-1.94134
2	G	199	L	-1.08947
2	G	200	H	-1.48077
2	G	201	F	-1.26378
2	G	202	R	-3.28867
2	G	203	W	-1.28167
2	G	204	N	-1.53916
2	G	205	W	-1.22755
2	G	206	I	-1.25509
2	G	207	I	2.79968
2	G	208	V	-1.22175
2	G	209	L	-1.37798
2	G	210	V	-1.24981
2	G	211	S	-1.31726
2	G	212	S	27.9502
2	G	213	D	-1.18814
2	G	214	T	-2.24901
2	G	215	Y	-1.2482
2	G	216	G	-1.50249
2	G	217	R	-1.33332
2	G	218	D	-1.33115
2	G	219	N	-1.41588
2	G	220	G	-1.37474
2	G	221	Q	-1.21527
2	G	222	L	-2.77626
2	G	223	L	-1.16083
2	G	224	G	-2.47292
2	G	225	E	20.981
2	G	226	R	-1.36704
2	G	227	V	-1.63778
2	G	228	A	-2.46768
2	G	229	R	4.15885
2	G	230	R	17.4047
2	G	231	D	-1.48702
2	G	232	I	-1.1925
2	G	233	C	-1.12128
2	G	234	I	-1.5135
2	G	235	A	-1.18145
2	G	236	F	-1.44868
2	G	237	Q	-1.31994
2	G	238	E	-1.28215
2	G	239	T	-2.59845
2	G	240	L	-1.21324
2	G	241	P	-1.26907
2	G	242	T	-1.97921
2	G	243	L	30.7585
2	G	244	Q	-1.26149
2	G	245	P	-1.58907
2	G	246	N	-1.42527
2	G	247	Q	-1.2225
2	G	248	N	2.72626
2	G	249	M	-1.74422
2	G	250	T	4.26795
2	G	251	S	3.32937
2	G	252	E	2.8128
2	G	253	E	3.54291
2	G	254	R	-2.23658
2	G	255	Q	-3.0591
2	G	256	R	-1.38281
2	G	257	L	-1.21685
2	G	258	V	-3.20884
2	G	259	T	2.94594
2	G	260	I	-1.41802
2	G	261	V	-1.42554
2	G	262	D	3.25192
2	G	263	K	-1.58217
2	G	264	L	-1.38515
2	G	265	Q	-1.38367
2	G	266	Q	-1.65709
2	G	267	S	-1.64675
2	G	268	T	-2.03687
2	G	269	A	-1.34997
2	G	270	R	-1.35898
2	G	271	V	-1.44159
2	G	272	V	-1.28853
2	G	273	V	-1.22818
2	G	274	V	-1.28248
2	G	275	F	-1.12165
2	G	276	S	-1.35344
2	G	277	P	-1.26616
2	G	278	D	-1.24981
2	G	279	L	-1.17664
2	G	280	T	-0.919228
2	G	281	L	-1.47526
2	G	282	Y	-2.72982
2	G	283	H	16.1888
2	G	284	F	-1.33851
2	G	285	F	-1.20843
2	G	286	N	2.99261
2	G	287	E	-1.44429
2	G	288	V	-1.24232
2	G	289	L	-2.42419
2	G	290	R	-1.3023
2	G	291	Q	-2.88177
2	G	292	N	-1.32769
2	G	293	F	-2.18543
2	G	294	T	-1.45151
2	G	295	G	-1.26144
2	G	296	A	-1.95745
2	G	297	V	-1.4578
2	G	298	W	-1.3849
2	G	299	I	-1.18281
2	G	300	A	-1.45831
2	G	301	S	-1.34865
2	G	302	E	-1.21374
2	G	303	S	-1.1999
2	G	304	W	-1.21417
2	G	305	A	-1.63162
2	G	306	I	-1.29058
2	G	307	D	-1.22171
2	G	308	P	-1.49988
2	G	309	V	-1.20644
2	G	310	L	-1.46086
2	G	311	H	-1.30587
2	G	312	N	-2.08294
2	G	313	L	-2.12334
2	G	314	T	-2.06702
2	G	315	E	3.74134
2	G	316	L	-1.26269
2	G	317	R	3.63156
2	G	318	H	3.55571
2	G	319	L	7.83638
2	G	320	G	-1.36123
2	G	321	T	-1.35588
2	G	322	F	-1.38857
2	G	323	L	-1.35083
2	G	324	G	-1.86094
2	G	325	I	-2.29419
2	G	326	T	-1.19663
2	G	327	I	5.93543
2	G	328	Q	-1.41219
2	G	329	S	3.94988
2	G	330	V	-1.35663
2	G	331	P	-1.42983
2	G	332	I	-1.3284
2	G	333	P	-1.48306
2	G	334	G	-2.05481
2	G	335	F	-1.32241
2	G	336	S	5.75443
2	G	337	E	-1.34604
2	G	338	F	-1.26057
2	G	339	R	-1.47975
2	G	340	E	13.06
2	G	341	W	-0.783991
2	G	342	G	16.9849
2	G	343	P	-0.474346
2	G	344	Q	-2.0509
2	G	345	A	-1.51339
2	G	346	G	-1.54103
2	G	347	P	-1.84773
2	G	348	P	2.98247
2	G	349	P	2.37734
2	G	350	L	0.677023
2	G	351	S	2.91661
2	G	352	R	2.99707
2	G	353	T	-2.12699
2	G	354	S	5.60722
2	G	355	Q	-1.80198
2	G	356	S	-1.23261
2	G	357	Y	-1.07486
2	G	358	T	-1.26241
2	G	359	C	-1.1858
2	G	360	N	-1.22876
2	G	361	Q	-1.32815
2	G	362	E	-1.2724
2	G	363	C	-1.23954
2	G	364	D	-1.25809
2	G	365	N	27.7408
2	G	366	C	-1.48048
2	G	367	L	-2.22138
2	G	368	N	-1.36555
2	G	369	A	30.4575
2	G	370	T	-1.62118
2	G	371	L	-2.67128
2	G	372	S	-2.51439
2	G	373	F	-2.13217
2	G	374	N	1.09428
2	G	375	T	27.326
2	G	376	I	6.74966
2	G	377	L	-1.4261
2	G	378	R	-2.52406
2	G	379	L	-1.34692
2	G	380	S	-1.29709
2	G	381	G	-1.34431
2	G	382	E	-1.5658
2	G	383	R	-1.41026
2	G	384	V	-0.77235
2	G	385	V	-1.31637
2	G	386	Y	-1.43897
2	G	387	S	-2.1425
2	G	388	V	-1.33812
2	G	389	Y	-1.16914
2	G	390	S	-0.809711
2	G	391	A	-1.34862
2	G	392	V	-1.25138
2	G	393	Y	-1.30538
2	G	394	A	-1.69475
2	G	395	V	-1.40261
2	G	396	A	-1.23983
2	G	397	H	-1.38857
2	G	398	A	-1.10434
2	G	399	L	-1.17102
2	G	400	H	-1.39432
2	G	401	S	-2.07431
2	G	402	L	-0.941242
2	G	403	L	-1.22322
2	G	404	G	-0.245469
2	G	405	C	-1.31053
2	G	406	D	-2.97094
2	G	407	K	-1.13621
2	G	408	S	29.6294
2	G	409	T	0.244636
2	G	410	C	-1.45075
2	G	411	T	1.48077
2	G	412	K	-1.55407
2	G	413	R	6.78472
2	G	414	V	10.5172
2	G	415	V	-1.39707
2	G	416	Y	-1.53804
2	G	417	P	-1.07128
2	G	418	W	-1.41613
2	G	419	Q	-0.369183
2	G	420	L	-1.40555
2	G	421	L	-1.62562
2	G	422	E	20.0672
2	G	423	E	-1.36779
2	G	424	I	2.23979
2	G	425	W	-1.56115
2	G	426	K	-1.40247
2	G	427	V	-1.33492
2	G	428	N	-1.52204
2	G	429	F	-1.37506
2	G	430	T	2.39169
2	G	431	L	-1.5087
2	G	432	L	-1.43047
2	G	433	D	-2.24646
2	G	434	H	-1.53677
2	G	435	Q	10.8767
2	G	436	I	-0.974351
2	G	437	F	19.8688
2	G	438	F	-1.26422
2	G	439	D	-1.96797
2	G	440	P	2.40134
2	G	441	Q	-3.06109
2	G	442	G	-1.22265
2	G	443	D	-1.24245
2	G	444	V	13.332
2	G	445	A	-2.29742
2	G	446	L	-3.03596
2	G	447	H	-2.12473
2	G	448	L	-1.16199
2	G	449	E	-1.80748
2	G	450	I	-2.43712
2	G	451	V	-2.0289
2	G	452	Q	-1.38594
2	G	453	W	-1.29947
2	G	454	Q	-1.3694
2	G	455	W	-1.38155
2	G	456	D	5.61571
2	G	457	R	8.86898
2	G	458	S	-1.65391
2	G	459	Q	-1.22778
2	G	460	N	-2.15408
2	G	461	P	1.39455
2	G	462	F	-1.2635
2	G	463	Q	-1.41901
2	G	464	S	-1.46778
2	G	465	V	-1.65088
2	G	466	A	-1.51151
2	G	467	S	-1.31447
2	G	468	Y	-1.36426
2	G	469	Y	3.96391
2	G	470	P	-1.37131
2	G	471	L	-2.57807
2	G	472	Q	-1.16809
2	G	473	R	3.45377
2	G	474	Q	3.75109
2	G	475	L	-1.3725
2	G	476	K	-2.55745
2	G	477	N	21.4054
2	G	478	I	-1.22541
2	G	479	Q	-2.61795
2	G	480	D	-2.95462
2	G	481	I	-1.38766
2	G	482	S	-1.31255
2	G	483	W	-1.39432
2	G	484	H	-1.52307
2	G	485	T	-1.06783
2	G	486	I	2.81539
2	G	487	N	-1.71662
2	G	488	N	-1.30997
2	G	489	T	-1.88703
2	G	490	I	-2.58701
2	G	491	P	-1.37547
2	G	492	M	-2.03287
2	G	493	S	-1.28878
2	G	494	M	-1.27377
2	G	495	C	-1.03069
2	G	496	S	-1.15654
2	G	497	K	-1.58695
2	G	498	R	-2.90368
2	G	499	C	-1.24521
2	G	500	Q	-2.236
2	G	501	S	-2.54762
2	G	502	G	-1.43474
2	G	503	Q	-1.16095
2	G	504	K	-2.46012
2	G	505	K	-1.26223
2	G	506	K	-1.39318
2	G	507	P	-2.07677
2	G	508	V	-1.46102
2	G	509	G	-1.30677
2	G	510	I	-1.84293
2	G	511	H	-1.2312
2	G	512	V	26.2089
2	G	513	C	-1.34164
2	G	514	C	-1.13315
2	G	515	F	-1.24811
2	G	516	E	-1.292
2	G	517	C	-1.40944
2	G	518	I	-1.39872
2	G	519	D	-1.43605
2	G	520	C	-1.38399
2	G	521	L	6.31314
2	G	522	P	-1.40504
2	G	523	G	-1.20901
2	G	524	T	-1.18426
2	G	525	F	-1.3696
2	G	526	L	-1.41914
2	G	527	N	-1.28593
2	G	528	H	10.2388
2	G	529	T	-2.15688
2	G	530	E	3.91682
2	G	531	D	4.04751
2	G	532	E	-1.38841
2	G	533	Y	-0.50621
2	G	534	E	3.72107
2	G	535	C	-1.27072
2	G	536	Q	-1.31432
2	G	537	A	-2.78244
2	G	538	C	-1.34193
2	G	539	P	-1.17019
2	G	540	N	6.85362
2	G	541	N	-1.9151
2	G	542	E	-2.49646
2	G	543	W	-1.25443
2	G	544	S	-1.34721
2	G	545	Y	0.589267
2	G	546	Q	-2.29141
2	G	547	S	-2.35234
2	G	548	E	-2.55817
2	G	549	T	30.0563
2	G	550	S	-1.40443
2	G	551	C	-1.50715
2	G	552	F	-1.46405
2	G	553	K	-1.88026
2	G	554	R	-1.27185
2	G	555	Q	10.7822
2	G	556	L	-1.41718
2	G	557	V	16.5696
2	G	558	F	-1.22802
2	G	559	L	-1.47776
2	G	560	E	-1.25977
2	G	561	W	-1.11617
2	G	562	H	-1.23009
2	G	563	E	-1.30442
2	G	564	A	-1.4383
2	G	565	P	3.86738
2	G	566	T	-1.42192
2	G	567	I	-1.21188
2	G	568	A	26.5543
2	G	569	V	-1.45355
2	G	570	A	-1.32564
2	G	571	L	-2.26053
2	G	572	L	-1.25041
2	G	573	A	-1.48435
2	G	574	A	-1.32325
2	G	575	L	-1.15129
2	G	576	G	-1.39493
2	G	577	F	-1.31596
2	G	578	L	-1.67466
2	G	579	S	-1.67678
2	G	580	T	-1.44581
2	G	581	L	-1.52931
2	G	582	A	-1.47627
2	G	583	I	-1.81706
2	G	584	L	-2.25579
2	G	585	V	-2.59701
2	G	586	I	2.53566
2	G	587	F	-1.48353
2	G	588	W	-1.90557
2	G	589	R	-1.57726
2	G	590	H	-1.52116
2	G	591	F	-2.03636
2	G	592	Q	6.30845
2	G	593	T	-1.4669
2	G	594	P	-1.24595
2	G	595	I	-0.930152
2	G	596	V	-1.07401
2	G	597	R	-1.34663
2	G	598	S	-1.49937
2	G	599	A	-1.40963
2	G	600	G	-1.25362
2	G	601	G	-1.28168
2	G	602	P	-1.28605
2	G	603	M	-1.31386
2	G	604	C	-1.36133
2	G	605	F	-1.29883
2	G	606	L	-1.32712
2	G	607	M	-1.4251
2	G	608	L	-1.36351
2	G	609	T	-1.91471
2	G	610	L	-2.52836
2	G	611	L	-1.29827
2	G	612	L	-1.28844
2	G	613	V	-1.26068
2	G	614	A	-2.33833
2	G	615	Y	-1.57232
2	G	616	M	-1.67505
2	G	617	V	-1.23995
2	G	618	V	-1.46375
2	G	619	P	-1.33106
2	G	620	V	-1.44156
2	G	621	Y	-1.50058
2	G	622	V	2.00214
2	G	623	G	-1.35357
2	G	624	P	3.86402
2	G	625	P	-1.37148
2	G	626	K	-2.4494
2	G	627	V	-1.77905
2	G	628	S	-2.42858
2	G	629	T	-1.18051
2	G	630	C	-1.50197
2	G	631	L	29.7499
2	G	632	C	-1.85197
2	G	633	R	-1.15365
2	G	634	Q	-2.25569
2	G	635	A	-2.23434
2	G	636	L	-1.78445
2	G	637	F	-1.54195
2	G	638	P	-1.29754
2	G	639	L	3.41876
2	G	640	C	-1.20688
2	G	641	F	-1.27092
2	G	642	T	-1.24736
2	G	643	I	-2.50669
2	G	644	C	-1.08681
2	G	645	I	-1.42982
2	G	646	S	-1.24609
2	G	647	C	-1.25289
2	G	648	I	-1.35756
2	G	649	A	3.45998
2	G	650	V	-1.64096
2	G	651	R	-1.28023
2	G	652	S	-1.20042
2	G	653	F	-1.34699
2	G	654	Q	-1.24314
2	G	655	I	-1.28336
2	G	656	V	-1.51144
2	G	657	C	-2.30784
2	G	658	A	12.3379
2	G	659	F	-1.14738
2	G	660	K	-1.27266
2	G	661	M	-1.4768
2	G	662	A	-1.46698
2	G	663	S	-1.25267
2	G	664	R	-1.71666
2	G	665	F	-2.37198
2	G	666	P	-1.29278
2	G	667	R	-1.24931
2	G	668	A	-1.35543
2	G	669	Y	-1.33549
2	G	670	S	-1.56578
2	G	671	Y	-1.42282
2	G	672	W	-1.30746
2	G	673	V	-1.42097
2	G	674	R	-1.19256
2	G	675	Y	-1.29699
2	G	676	Q	-2.72358
2	G	677	G	-1.36694
2	G	678	P	3.79364
2	G	679	Y	-1.98983
2	G	680	V	-1.22756
2	G	681	S	-1.42783
2	G	682	M	4.09448
2	G	683	A	-2.45806
2	G	684	F	-1.99306
2	G	685	I	-2.00565
2	G	686	T	-1.24123
2	G	687	V	2.84892
2	G	688	L	-1.18846
2	G	689	K	-1.01404
2	G	690	M	-1.81521
2	G	691	V	-2.42879
2	G	692	I	16.8285
2	G	693	V	-1.41982
2	G	694	V	-1.24486
2	G	695	I	-2.77728
2	G	696	G	2.86153
2	G	697	M	2.68603
2	G	698	L	-1.21388
2	G	699	A	-1.28106
2	G	700	T	-1.63576
2	G	701	G	-2.51852
2	G	702	L	-2.45055
2	G	703	S	13.8593
2	G	704	P	-1.39338
2	G	705	T	-1.35664
2	G	706	T	-1.94107
2	G	707	R	-1.27739
2	G	708	T	23.9963
2	G	709	D	-1.46758
2	G	710	P	3.68714
2	G	711	D	-1.19779
2	G	712	D	-1.31983
2	G	713	P	-1.2935
2	G	714	K	-2.46245
2	G	715	I	-1.83696
2	G	716	T	7.34607
2	G	717	I	-1.40309
2	G	718	V	3.17072
2	G	719	S	-1.38165
2	G	720	C	-1.48724
2	G	721	N	-1.24435
2	G	722	P	-1.37085
2	G	723	N	-1.86834
2	G	724	Y	-2.33747
2	G	725	R	-1.30782
2	G	726	N	-3.06448
2	G	727	S	-2.26072
2	G	728	L	-1.41888
2	G	729	L	36.5149
2	G	730	F	-2.72694
2	G	731	N	-2.19109
2	G	732	T	-1.86449
2	G	733	S	-0.065708
2	G	734	L	-1.32622
2	G	735	D	-1.27701
2	G	736	L	-1.33184
2	G	737	L	-2.49903
2	G	738	L	-1.20129
2	G	739	S	-1.54125
2	G	740	V	-1.49762
2	G	741	V	4.78772
2	G	742	G	-1.31687
2	G	743	F	-1.32656
2	G	744	S	-1.93444
2	G	745	F	-1.21724
2	G	746	A	-1.30617
2	G	747	Y	-1.38665
2	G	748	M	-1.98093
2	G	749	G	-1.40221
2	G	750	K	2.60607
2	G	751	E	-1.15401
2	G	752	L	-1.10637
2	G	753	P	-1.50926
2	G	754	T	-1.26994
2	G	755	N	-1.37043
2	G	756	Y	-1.47808
2	G	757	N	-1.21724
2	G	758	E	-1.35186
2	G	759	A	-1.24791
2	G	760	K	-1.4175
2	G	761	F	-1.46649
2	G	762	I	-1.21986
2	G	763	T	-1.33706
2	G	764	L	4.03908
2	G	765	S	-1.14668
2	G	766	M	-1.38311
2	G	767	T	-1.41741
2	G	768	F	-1.16727
2	G	769	Y	-1.47215
2	G	770	F	-1.43562
2	G	771	T	-1.29943
2	G	772	S	-1.38804
2	G	773	S	-1.26344
2	G	774	V	-1.22889
2	G	775	S	-1.21273
2	G	776	L	-1.33266
2	G	777	C	-1.47058
2	G	778	T	-1.41287
2	G	779	F	-1.43421
2	G	780	M	-1.31969
2	G	781	S	-1.26013
2	G	782	A	-0.077327
2	G	783	Y	-0.962049
2	G	784	S	8.86779
2	G	785	G	-1.22345
2	G	786	V	-1.30846
2	G	787	L	-1.28125
2	G	788	V	-1.37031
2	G	789	T	-1.45474
2	G	790	I	-1.14889
2	G	791	V	19.5028
2	G	792	D	-1.29392
2	G	793	L	-1.56831
2	G	794	L	-1.45404
2	G	795	V	-1.24474
2	G	796	T	-1.23931
2	G	797	V	-1.46651
2	G	798	L	3.78436
2	G	799	N	-1.29186
2	G	800	L	-1.1526
2	G	801	L	-1.29414
2	G	802	A	-1.3767
2	G	803	I	-1.21962
2	G	804	S	-1.61014
2	G	805	L	-1.57765
2	G	806	G	-1.21618
2	G	807	Y	-1.58255
2	G	808	F	-1.19598
2	G	809	G	-1.37369
2	G	810	P	-1.32838
2	G	811	K	-1.36401
2	G	812	C	-1.46163
2	G	813	Y	-1.392
2	G	814	M	-1.08339
2	G	815	I	-1.25618
2	G	816	L	-1.20661
2	G	817	F	-1.32522
2	G	818	Y	-1.4983
2	G	819	P	-1.22575
2	G	820	E	-0.895762
2	G	821	R	-1.30257
2	G	822	N	-1.23786
2	G	823	T	-1.38127
2	G	824	P	-2.50708
2	G	825	A	-1.45368
2	G	826	Y	-1.24218
2	G	827	F	-1.34227
2	G	828	N	-1.285
2	G	829	S	-1.45612
2	G	830	M	-1.25108
2	G	831	I	-1.23708
2	G	832	Q	-1.45404
2	G	833	G	-1.27347
2	G	834	Y	-1.33467
2	G	835	T	-1.40123
2	G	836	M	-1.32981
2	G	837	R	-1.77721
2	G	838	R	-2.2635
2	G	839	D	-1.22422
3	P	4	R	1.66186
3	P	5	A	-1.41971
3	P	6	K	-0.240373
3	P	7	T	2.26485
3	P	8	I	-1.04811
3	P	9	S	-0.261222
3	P	10	S	0.99346
3	P	11	L	0.106452
3	P	12	F	-0.738729
3	P	13	F	1.61905
3	P	14	L	0.11691
3	P	15	L	0.048556
3	P	16	W	0.756644
3	P	17	V	-1.58901
3	P	18	L	-0.54538
3	P	19	A	3.28429
3	P	20	E	-0.885833
3	P	21	P	-1.81323
3	P	22	A	0.135921
3	P	23	E	-1.80307
3	P	24	N	-1.46963
3	P	25	S	0.293459
3	P	26	D	0.488514
3	P	27	F	0.034976
3	P	28	Y	1.28207
3	P	29	L	0.138498
3	P	30	P	2.69105
3	P	31	G	0.118017
3	P	32	D	0.084463
3	P	33	Y	0.097112
3	P	34	L	-0.077236
3	P	35	L	0.081657
3	P	36	G	0.149874
3	P	37	G	0.10861
3	P	38	L	-0.067481
3	P	39	F	0.289066
3	P	40	S	0.050959
3	P	41	L	0.046305
3	P	42	H	0.050226
3	P	43	A	0.038514
3	P	44	N	0.220701
3	P	45	M	0.683155
3	P	46	K	0.09793
3	P	47	G	0.033621
3	P	48	I	3.61189
3	P	49	V	0.049486
3	P	50	H	0.13722
3	P	51	L	0.099207
3	P	52	N	-1.65097
3	P	53	F	-1.09646
3	P	54	L	0.274989
3	P	55	Q	0.082967
3	P	56	V	0.119805
3	P	57	P	0.10077
3	P	58	M	1.42876
3	P	59	C	0.198532
3	P	60	K	0.169776
3	P	61	E	-0.020818
3	P	62	Y	-0.086543
3	P	63	E	0.192206
3	P	64	V	0.128237
3	P	65	K	0.110787
3	P	66	V	-0.78402
3	P	67	I	2.19084
3	P	68	G	0.081659
3	P	69	Y	0.189236
3	P	70	N	0.101458
3	P	71	L	0.002848
3	P	72	M	0.064052
3	P	73	Q	0.406941
3	P	74	A	-0.255737
3	P	75	M	0.274205
3	P	76	R	0.071945
3	P	77	F	0.001934
3	P	78	A	-0.867693
3	P	79	V	0.127242
3	P	80	E	-0.033644
3	P	81	E	0.435819
3	P	82	I	0.433829
3	P	83	N	0.224735
3	P	84	N	0.066179
3	P	85	D	1.87571
3	P	86	S	0.254257
3	P	87	S	-1.04718
3	P	88	L	0.228538
3	P	89	L	0.070013
3	P	90	P	0.087273
3	P	91	G	-0.654678
3	P	92	V	0.103213
3	P	93	L	-3.13652
3	P	94	L	0.029021
3	P	95	G	0.096142
3	P	96	Y	0.090623
3	P	97	E	0.086217
3	P	98	I	-0.419304
3	P	99	V	0.031018
3	P	100	D	0.242253
3	P	101	V	0.086053
3	P	102	C	0.101316
3	P	103	Y	0.19877
3	P	104	I	-0.044878
3	P	105	S	0.033894
3	P	106	N	0.129297
3	P	107	N	0.198493
3	P	108	V	0.195855
3	P	109	Q	0.07594
3	P	110	P	0.239078
3	P	111	V	-0.387885
3	P	112	L	-0.00878
3	P	113	Y	0.11589
3	P	114	F	0.052065
3	P	115	L	0.39307
3	P	116	A	0.06686
3	P	117	H	-1.87908
3	P	118	E	3.57614
3	P	119	D	-0.789027
3	P	120	N	1.60835
3	P	121	L	1.76422
3	P	122	L	0.205928
3	P	123	P	0.054935
3	P	124	I	0.23174
3	P	125	Q	-0.850465
3	P	126	E	0.230249
3	P	127	D	-1.35963
3	P	128	Y	-0.01583
3	P	129	S	0.245658
3	P	130	N	2.31752
3	P	131	Y	0.233154
3	P	132	I	0.443425
3	P	133	S	-0.746762
3	P	134	R	0.225467
3	P	135	V	0.064037
3	P	136	V	0.239994
3	P	137	A	0.18395
3	P	138	V	0.012401
3	P	139	I	0.22472
3	P	140	G	0.138784
3	P	141	P	0.032111
3	P	142	D	0.688172
3	P	143	N	0.087143
3	P	144	S	0.148577
3	P	145	E	-1.58603
3	P	146	S	-1.35126
3	P	147	V	0.276976
3	P	148	M	2.97641
3	P	149	T	0.032728
3	P	150	V	0.019305
3	P	151	A	0.082156
3	P	152	N	-0.276315
3	P	153	F	0.071076
3	P	154	L	0.160137
3	P	155	S	0.232337
3	P	156	L	0.20738
3	P	157	F	0.007894
3	P	158	L	0.249797
3	P	159	L	0.19525
3	P	160	P	0.280422
3	P	161	Q	0.299933
3	P	162	I	0.132957
3	P	163	T	0.083787
3	P	164	Y	0.003243
3	P	165	S	0.329289
3	P	166	A	0.051577
3	P	167	I	0.211402
3	P	168	S	-1.05931
3	P	169	D	-0.020809
3	P	170	E	1.48347
3	P	171	L	-0.087363
3	P	172	R	4.8943
3	P	173	D	4.64441
3	P	174	K	-0.042836
3	P	175	V	1.76156
3	P	176	R	0.04938
3	P	177	F	-1.11702
3	P	178	P	0.107556
3	P	179	A	-0.114983
3	P	180	L	0.197038
3	P	181	L	0.019928
3	P	182	R	0.124276
3	P	183	T	0.075616
3	P	184	T	0.067281
3	P	185	P	0.068171
3	P	186	S	0.184859
3	P	187	A	0.430515
3	P	188	D	0.687389
3	P	189	H	0.207367
3	P	190	H	0.046089
3	P	191	I	3.54195
3	P	192	E	0.051621
3	P	193	A	-0.040953
3	P	194	M	1.36785
3	P	195	V	1.76938
3	P	196	Q	0.163649
3	P	197	L	0.265929
3	P	198	M	-0.694836
3	P	199	L	-0.163919
3	P	200	H	-1.15217
3	P	201	F	0.162073
3	P	202	R	0.540837
3	P	203	W	0.162972
3	P	204	N	0.420575
3	P	205	W	0.092935
3	P	206	I	0.187607
3	P	207	I	3.52341
3	P	208	V	0.083297
3	P	209	L	0.146918
3	P	210	V	0.171756
3	P	211	S	0.217477
3	P	212	S	-1.7043
3	P	213	D	0.18922
3	P	214	T	1.81097
3	P	215	Y	0.057922
3	P	216	G	-0.116275
3	P	217	R	0.288664
3	P	218	D	0.094601
3	P	219	N	0.145217
3	P	220	G	0.032239
3	P	221	Q	0.324798
3	P	222	L	1.21996
3	P	223	L	0.10834
3	P	224	G	1.9343
3	P	225	E	-0.626313
3	P	226	R	-0.005482
3	P	227	V	-0.012937
3	P	228	A	1.23793
3	P	229	R	1.2552
3	P	230	R	-2.31258
3	P	231	D	0.215111
3	P	232	I	0.104727
3	P	233	C	0.060154
3	P	234	I	0.214025
3	P	235	A	0.242203
3	P	236	F	0.140557
3	P	237	Q	0.202497
3	P	238	E	0.069764
3	P	239	T	1.64354
3	P	240	L	0.08462
3	P	241	P	0.12712
3	P	242	T	2.10491
3	P	243	L	-0.31643
3	P	244	Q	0.179827
3	P	245	P	-0.297235
3	P	246	N	0.22436
3	P	247	Q	0.11968
3	P	248	N	1.72191
3	P	249	M	4.92422
3	P	250	T	-1.93236
3	P	251	S	1.18746
3	P	252	E	-1.39186
3	P	253	E	0.658904
3	P	254	R	1.28735
3	P	255	Q	1.8303
3	P	256	R	0.128566
3	P	257	L	0.300699
3	P	258	V	2.06697
3	P	259	T	1.93991
3	P	260	I	0.183285
3	P	261	V	0.327808
3	P	262	D	-0.175756
3	P	263	K	0.02643
3	P	264	L	0.290327
3	P	265	Q	0.033579
3	P	266	Q	-0.745522
3	P	267	S	-1.00777
3	P	268	T	-1.7188
3	P	269	A	0.209388
3	P	270	R	0.133513
3	P	271	V	0.194427
3	P	272	V	0.230261
3	P	273	V	0.047883
3	P	274	V	0.33845
3	P	275	F	0.093658
3	P	276	S	-0.03575
3	P	277	P	0.195952
3	P	278	D	0.352496
3	P	279	L	0.093048
3	P	280	T	8.78707
3	P	281	L	0.115059
3	P	282	Y	1.62093
3	P	283	H	-0.812412
3	P	284	F	0.313369
3	P	285	F	0.08029
3	P	286	N	0.690613
3	P	287	E	0.079735
3	P	288	V	0.147456
3	P	289	L	2.57332
3	P	290	R	0.086139
3	P	291	Q	1.63182
3	P	292	N	0.125395
3	P	293	F	-0.820006
3	P	294	T	0.097227
3	P	295	G	0.073578
3	P	296	A	4.27795
3	P	297	V	0.1347
3	P	298	W	0.22304
3	P	299	I	0.152201
3	P	300	A	0.272843
3	P	301	S	0.319387
3	P	302	E	0.159634
3	P	303	S	0.318305
3	P	304	W	0.237801
3	P	305	A	-0.911962
3	P	306	I	0.112771
3	P	307	D	0.094732
3	P	308	P	0.143313
3	P	309	V	0.189323
3	P	310	L	0.04403
3	P	311	H	0.103171
3	P	312	N	4.87114
3	P	313	L	10.0249
3	P	314	T	-1.35918
3	P	315	E	0.628646
3	P	316	L	0.038584
3	P	317	R	0.51705
3	P	318	H	0.557915
3	P	319	L	5.86449
3	P	320	G	0.032893
3	P	321	T	0.337897
3	P	322	F	0.114101
3	P	323	L	0.169145
3	P	324	G	5.12669
3	P	325	I	1.63848
3	P	326	T	-0.078388
[truncated: 349,543+ more rows]
